# Supplementary material for: Mitochondrial transcripts and associated heteroplasmies of Ancistrus spp. (Siluriformes: Loricariidae)
Source: Data Brief. 2015 Oct 22;5:513–5. doi: 10.1016/j.dib.2015.09.010 (PMC4631843; doi:10.1016/j.dib.2015.09.010)
Supplement: Supplementary file 1 — Supplementary material [file mmc1.zip › mmc1.fasta]

>Ancistrus_sp.#1_KP960569
NNNNNNNNNNNNNNNNCAAAGCATGACACTGAAGATGTCAAGATGGACCCTAAAAAGTTC
CACAAGTATAAAGGCTTGGTCCTGACTTTATTATAAGCTTTAGCCCAAATTATACATGCA
AGTATCCGCACCCCCGTGAGAATGCCCTCAATCCCCCGCCCGGGGACGAGGAGCTGGCAT
CAGGCACACCCCAATTGCCCAAAACGCCTTGCTTAGCCACACCCCCAAGGGAATTCAGCA
GTAATAAACATTAAGCCATAAGTGAAAACTTGACTTAATTAGGGCTAAGAGGGTCGGTAA
AATTCGTGCCAGCCACCGCGGTTATACGAAAGACCCTAGTTTATAAACACGGCGTAAAGG
GTGGTTAGAGGACAAACAAAATAAAGCCAAAGACTCCCGAAGCCGTCATACGCCCACGGA
AGCACGAAGCCCAAGCACGAAAGTAGCTTTACCAACCATGCCCGACTCCACGAAAGCTGG
GGGACAAACTGGGATTAGATACCCCACTATGCCCAGCCCTAAACCTAGATTATATATTAC
AAGACTATCCGCCAGGGGACTACAAGCACAGCTTAAAACCCAAAGGACTTGGCGGTGCCT
CAGACCCACCTAGAGGAGCCTGTTCTAGAACCGATAACCCCCGTTAAACCTCACCACCTC
TTGTTTTCCCCGCCTATATACCGCCGTCGTCAGCTTACCCTGTGAAGGCCCAACAGTAAG
CAAAATGGGCTTAGCCCAAAACGTCAGGTCGAGGTGTAGCGCACGAGGTGGAAAGAAATG
GGCTACATTTTCTACCACAGAACACTACGAATAGTGCCCTGAAACCTGGTACCTGAAGGA
GGATTTAGTAGTAAAAAGCAAATAGAGTGTCCTTTTGAATTAGGCTCTGAGGCGCGCACA
CACCGCCCGTCACTCTCCCCTCTTCTTAAACCTATTAACATATCTAATCTCACATACAAA
ACCACGGGGAGGCAAGTCGTAACATGGTAAGTGTACCGGAAGGTGCACTTGGAATAACCA
GAATGTGGCTGAGATAGCTAAGCATCTCCCTTACACCGAGAAGACATCCATGCAAGTTGG
ATCATCCTGAGCTAAACAGCTAGCTTTAACACCAAGACTTCAACAACAATACCCAAAAAT
TCTTACTTAACCCAAACCTCGTAAATAAAACATTCTTCCGCCCAAGTATGAGTGACAAAA
AAGGCCAAATTAGAGCAATAAAAAGTACCGCAAGGGAAAGCTGAAAGAGAAATGAAACAA
ACCATCTAAGCCCAACAAAGCAGAGACTAGCCCTCGTACCTTTTGCATCATGATTTAGCC
AGCCATCCTGAGCAAAGAGTACTTTAGTTTAAAGCCCCGAAACTAGGTGAGCTACCCCGA
GACAGCCTATTAGGGCCAACCCTTCTCTGTGGCAAAAGAGTGGGAGGATCTCTCGGTAGA
GGTGACAGACCTACCGAACCTAGTTATAGCTGGTTGCCTAAAAAATGGATAGAAGTTCAG
CCTCGTACTCCTCGACCCACAAGAAGTACCACTAATTAACGAATACGAGAAACATACGAG
AGTTAGTCAAAGGGGGTACAGCCCCTCTGACAAGGGACACAACCCTATTCAGGAGGTTAA
AGATTATACTAGACAAGATTACTGCTTCAGTGGGCCTAAAAGCAGCCATCTAGACAAAAA
GCGTTAAAGCTCAGGCAGCTCAAAAATCTATTATCCAAATAACATCTCTTAGACCCCTAA
CCATATTAGGCCTTTCTATGCTAACATAGAAGTGATACTGCTAAAATGAGTAATAAGAAG
AACCCCCTCTTCTCCTGACCCACGTGTAATCTAGACCGGACCATCCACTAGACATTAACG
AACCCACCCAAAGAGAGTAATGTGATTAAAAATAAAATCAAGAAAAAATCACAGCTAAAA
ATTGTTAACCCCACACTGGAGGACCACAAGGAAAGACTAAAAGAAAGGGAAGGAACTCGG
CAAACACAAGCCCCGCCTGTTTACCAAAAACATCGCCTCCTGCAAAAATCAACATATAGG
AGGTCCTGCCTGCCCAGTGACTAAGAATTAAACGGCCGCGGTATTTTGACCGTGCAAAGG
TAGCGCAATCACTTGTCTTTTAATTGAAGGCCTGTATGAATGGTGGAACGAGGGCTTAAC
TGTCTCCCCCCTCTGGTCAATGAAATTGATCTGTCCGTGCAGAAGCGGGCATAATTATAC
AAGACGAGAAGACCCTTTGGAGCTTAAGATAAAAGACCAACTATGTCAAAAGTCCTGAAA
AAGACTAAACCAAGTAGCACTGGTCCTAATCTTCGGTTGGGGTGACCACGGGAGAAAGCA
AAGCTCCCACGCGGACTGGGGAAACCCCCAAAACTAAGAGAGACATCTCTAATGCACAGA
ACATCTGACCAAAAAGATCCGGCGATATGCCGACCAACGAACCAAGTTACCCTAGGGATA
ACAGCGCAATCCTCTTCCAGAGTCCATATCGACAAGAGGGTTTACGACCTCGATGTTGGA
TCAGGACATCCTAATGGTGCAGCCGCTATTAAGGGTTCGTTTGTTCAACGATTAAAATCC
TACGTGATCTGAGTTCAGACCGGAGCAATCCAGGTCAGTTTCTATCTGTAATGCTATCTT
TCCTAGTACGAAAGGACCGGAAAAATGGGGCCCCTGCCTTAAACACGCCCCATCCTAACT
TAATGAAAACAACTAAATTAAATAAAAGGTGAAGCACAACTAACCAGTCAAGATAAGACC
TTANNNNNNNNNNNNNNNNNNNNNNNTGCAAAAGGCCTAAGCCCTTTAGACCGGAGGTTC
AAATCCTCCCCTTAGTTATGATAACTCTACTCATAACGCACTTAATTAATCCACTAGCCT
ACATAATTCCTGTACTCCTAGCAGTAGCCTTCCTTACTCTAATTGAACGAAAAGTATTGG
GCTATATACAGCACCGAAAAGGCCCAAACGTGGTTGGCCCCTACGGATTACTACAACCAA
TTGCAGATGGAGTAAAACTATTTATTAAAGAACCAGTTCGACCATCCACCTCCTCACCAT
TCCTTTTTCTCGCCACCCCAATACTTGCTCTAACCCTAGCCCTTACCCTCTGAGCCCCAA
TACCAATTCCACACCCAGTAACAAACCTAAACTTAGGTATCCTATTTATCCTGGCCCTCT
CTAGTCTAGCTGTTTACTCAATTCTAGGCTCAGGATGAGCATCCAATTCAAAATATGCTC
TCATCGGAGCTCTTCGTGCTGTAGCCCAAACAATTTCTTACGAGGTAAGCCTCGGCTTAA
TTCTCCTGTCTGTAATCATACTTTCAGGAGGTTTTACCCTACAAATGTTTAACATAACAC
AAGAAGCTACCTGACTTCTACTCCCAGCTTGACCCATAGCAGCAATATGATACATCTCCA
CCCTAGCAGAGACTAACCGAGCCCCCTTCGACCTAACCGAAGGTGAATCAGAACTAGTAT
CAGGATTCAACGTAGAATACGCTGGAGGGCCATTCGCACTATTTTTTCTAGCCGAATACG
CCAACATTCTTCTTATAAATACCCTATCAGCCATCCTATTCCTAGGAGCATCTCATATTC
TCCTAGCCCCTGAACTAACCTCAGCCAATATTATAACAAAGGCCGCACTCCTCTCAATCC
TTTTCCTATGAGTGCGAGCCTCTTACCCACGATTCCGATACGACCAACTAATACATCTAG
TATGAAAAAACTTCCTACCCCTGACCCTAGCTCTAATCCTATGACACATTGCCCTACCAA
TCGCATTTGCTGGTCTTCCCCCACAATAATTACGGAACCGTGCCTGAATGTCCAAGGGCC
ACTTTGATAGAGTGACTCACGGAGGCTAAAATCCTCCCGGCTCCTATGGAAAGAAGGGAC
TCGAACCCACATCCCAGAGATCAAAACTCCAAGTGTTTCCATTACACCACTTTCCAGTAA
GATCAGCTAAAATAAGCTTTTGGGCCCATACCCCAAAAATGTAGGTTAAACTCCTTCTCT
TACTAATGAATCCCTACGTTCTAGCCATTTTCCTATCAAGTCTGGGCTTAGGAACAACAC
TAACCTTTGCTAGCTCCCATTGACTCCTAGCCTGAATAGGATTAGAAATTAACACCCTAG
CCATCCTCCCATTAATAGCCCAACAACACCACCCCCGATCAGTAGAAGCCACCACTAAAT
ACTTTCTAGCCCAAGCAACCGCAGCAGCTACTATCCTCTTTGCAAGCACAACAAACGCAT
GAATTACAGGAGAATGAAATATTACCCACATATCACACCCAGCCGCTACCATCGTAATTA
CAACAGCACTAGCCATGAAAGTAGGCTTAGCACCAATGCACTTCTGAATACCCCCAGTGC
TCCAAGGCCTAGACCTTACTACAGGACTAATTATGGCAACATGACAGAAACTAGCACCAT
TTGTCCTACTAATCCAAGTAGCCCCTACTACACATCCAACACTACTAATACTACTCGGAC
TTCTCTCCACAATGATCGGAGGCTGAGGAGGAATAAACCAAACTCAACTACGAAAAATAT
TAGCTTACTCATCAATCGCTCACCTAGGCTGAATAATTATCGTAATCCAATTTATACCTC
AATTAACCACCCTAACCCTAAGCATTTATATTACCATAACATCCGCAGCATTCCTAACAT
TTAAGCTTCTCCTAAGCACAAAAATTAATATACTAGCACTAGCCTGGTCCAAAACCCCAG
TCACCACAGCAACCACTGCCCTAATTCTCCTCTCCCTAGCTGGGCTCCCACCACTAACAG
GCTTCATACCAAAATGACTAATCCTACAAGAACTAACAAAACAAGAATTACCCTTCACTG
CAACAATCCTTGCCCTAACCACCCTACTAAGTCTATACTTTTATCTACGCCTATGCTACG
CCATAACCCTAACAATCGCCCCAAGTATAAACAATGCTACAACCCCATGACGCCTAACAA
ATACACAAACAACATTACCATTAGCCATCTCTACAACACTAACCCTAATACTCCTACCAC
TAACCCCAGCTATTCAAGCACTAGTCTACTAGGGATTTAGGATAACACCAGACCAAAAAC
CTTCAAAGCTTTAAGTAGGAGTGAAAATCTCCTAATCCCTGAATAAGACTTGCAGGACTT
TATCCCACATCTTCTGAATGCAACCCAGACACTTTAATTAAGCTAAAGCCTTCCTAGATG
AGAAGGCCTCGATCCTACAAACTCTTAGTTAACAGCTAAGCGCCCAAACCAGCGAGCATT
CATCCACCTTTCCCCGCCGCTCGAAAACGAGGCGGGGAAAGCCCCGGCAGACAATTAACC
CGCTCTTTCAGATTTGCAATCTGACGTGCTAGACACTACGAGACTGATAGGAAGAGGACT
TGAACCTCTGTTCATGGAGCTACAATCCACCACCTAACCCTCGGCCATCCTACCTGTGAC
AATCACACGCTGATTCTTCTCTACTAACCACAAAGACATTGGCACCCTTTACCTAGTGTT
TGGTGCTTGAGCCGGAATGGTTGGTACAGCCCTCAGTCTTTTAATTCGAGCTGAGTTGAG
CCAACCCGGTTCTCTATTAGGTGATGACCAGATCTATAATGTCATCGTTACCGCACATGC
TTTCGTAATAATTTTCTTTATAGTTATACCTATTATGATTGGAGGCTTTGGAAATTGACT
AGTCCCACTAATGATTGGAGCACCCGACATAGCCTTCCCACGAATAAATAACATAAGCTT
CTGACTACTCCCCCCTTCATTCCTTCTCTTGCTAGCCTCATCAGGAGTCGAAGCAGGGGC
AGGGACAGGTTGAACTGTCTACCCACCCCTTGCTGGAAACTTAGCCCACGCAGGGGCTTC
AGTTGACCTAACCATCTTTTCACTACACCTAGCTGGTGTATCCTCAATTCTAGGTGCAAT
TAACTTCATTACTACGATCATTAACATAAAACCCCCAGCTACTTCACAATACCAAACCCC
CTTATTTGTGTGGGCCGTACTTGTAACAGCGGTCCTGCTCCTGCTCTCCTTACCCGTTCT
AGCTGCCGGTATTACAATACTACTAACAGATCGAAACCTAAATACCACATTCTTTGACCC
TGCAGGCGGAGGAGATCCTATCCTTTATCAACACTTATTTTGATTCTTTGGCCACCCAGA
AGTATACATTCTAATTCTGCCTGGATTTGGCATGATTTCACACATCGTAGCCTATTACGC
AGGCAAAAAAGAACCCTTTGGTTATATAGGAATAGTCTGAGCTATAATGGCCATTGGTCT
CCTAGGCTTCATTGTATGAGCACATCATATGTTTACAGTCGGGATAGACGTAGACACTCG
CGCTTACTTTACATCCGCAACGATAATTATTGCTATTCCAACAGGAGTAAAAGTATTTAG
CTGATTAGCTACACTTCATGGAGGGTCTATCAAATGAGAAACACCCCTACTATGAGCTCT
AGGCTTTATCTTCCTGTTTACAGTTGGGGGCTTAACCGGAATTGTTTTAGCCAACTCATC
CATTGACATTGTCCTTCATGACACCTATTACGTAGTTGCCCATTTCCACTACGTTTTATC
AATAGGAGCAGTATTTGCTATTATGGGAGCATTTGTACATTGATTCCCACTATTTTCAGG
ATATACTCTTCACAGTACATGAACAAAAATTCACTTTGGGGTTATATTTGCCGGAGTAAA
TTTAACCTTCTTCCCACAACACTTCCTAGGACTAGCCGGTATGCCACGACGATACTCTGA
CTACCCAGATGCCTATACCCTATGAAATACTGTCTCTTCAATTGGATCCCTAGTGTCCTT
AATCGCCGTAATCATGTTCCTATTTATTTTATGAGAAGCTTTCACTGCTAAACGGGAAGT
TCTAGCAGTAGAACTTACACCTACAAACTCAGAATGGCTCCACGGATGCCCTCCTCCATA
CCACACATTTGAAGAACCAGCATTTGTTCAAGTTCAAGCAAACTAACGAGAAAGGAAGGA
ATTGAACCCCCGTAAACTAGTTTCAAGCCAGTCACATAACCCCTCTGTCACTTTCTTCTA
TAAGGTGCTAGTAAAACAGAACATTACACTGCTTTGTCAAGGCAGAATTGCTGGTTTAAA
CCCTGCGCACCTTAAGCTCAATAGCTTAATGGCACATCCCTCACAACTAGGATTCCAAGA
CGCGGCCTCGCCTGTAATAGAAGAACTTCTACATTTCCACGACCACGCTCTAATAATTGT
ACTACTAATTAGCACTCTAGTTTTATACATTCTCCTTCTGATAGTTTCCACTAAACTAAC
CAACAAGTATATCTTAGATTCACAAGAAATTGAAATCGTATGAACCATCCTACCAGCAGC
AATTCTTATCCTAATTGCCCTCCCCTCTCTTCGAATCCTCTACCTGATAGATGAAGTCAA
CGACCCCCACTTGACTGTAAAAGCTATAGGACATCAATGATACTGAAGCTACGAATATAC
AGACTATGAAAACTTAACTTTTGACTCATATATAGTACCAACTCAAGATCTAGCCCCCGG
CCAATTCCGCCTACTTGAAACCGACCATCGAATAGTTGTCCCAATAGAATCTCCAGTACG
AATTCTAGTCTCAGCCGAAGACGTACTCCACTCATGGACCGTTCCAGCTCTAGGAGTAAA
AATAGATGCCGTACCCGGACGTCTAAATCAGACAGCCTTTATTACTTCACGCCCCGGAGT
ATTTTACGGACAATGCTCCGAAATCTGCGGAGCTAATCACAGCTTTATGCCGATTGTAGT
TGAAGCCGTTCCACTAGAACATTTTGAGAACTGATCCTCTATTATACTTGAAGACGCCTC
ACTGGAAAGCTAAAAAGGGATTAGCATTAGCCTTTTAAGCTAAAGACTGGTGGCCCCCAA
CCACCTCCAGTGACATGCCACAGCTAAACCCAGCCCCATGATTTACAATTCTCCTATTTT
CTTGACTAGTATTCCTAGCAATTGTACCAAATAAAGTTCTTAACCACACCTTTACAAATG
AACTAACAACCCCTGCCTCACAAAAACTAAAATCAGAAACCTGAAACTGACCATGGCACT
AAACCTGTTTAACCAATTTATGAGCCCCACACTCCTAGGTATTCCTCTAATCGCCGTTGC
ACTTACGCTGCCATGAATTCTTATACCATCCCCCTCTAAACGATGACAAAATAACCAACT
AGTTACCCTCCAAAATTGATTTGTTAAATCTTTTACACATCAACTACTAACCCCCCTAAA
CCCAGGGGGCCACAAATGAGCCCTAATCCTAACATCCTTAATAATCTTTATCCTCTCCCT
TAACATACTAGGCCTTCTACCATATACCTTTACACCAACAACCCAGCTATCTTTAAACAT
AGGACTTGCCACCCCACTTTGATTGGCTACAATTATTATTGGATTGCGTAATCAACCCAC
AGCAGCCCTCGGCCACCTTCTTCCAGAAGGAACTCCAGTCCCACTCATCCCCGTGCTGAT
TATTATTGAAACTATTAGCTTATTTATCCGACCCCTCGCCCTAGGAGTACGTCTTACAGC
AAATCTAACCGCTGGCCACCTGCTTATTCAACTTATTTCAACCGCTACATTTGTTCTTTT
ACCAATAATAACAACGGCAGCATTCTTTACTGCAACCCTCTTAATTCTCCTTACTTTACT
AGAAGTAGCAGTTGCCATAATTCAAGCATATGTATTTGTACTCTTACTAAGCCTATACCT
ACAAGAAAACGTCTAANNNNNNNNNAAGCACACGCATACCACATGGTAGACCCAAGCCCA
TGACCCCTAACAGGTGCAGTAGCTGCTCTCTTAATAACATCAGGTCTTGCAATCTGATTT
CATTTCCACTCAACAACCCTTATATCACTAGGCCTAATCTTATTGCTCCTAACCATATAC
CAATGATGACGGGACATTATCCGAGAAGGAACCTTTCAAGGACACCATACACCCCCTGTT
CAAAAAGGCTTGCGATACGGAATAATTTTATTTATTACATCTGAAGTCTTCTTCTTTCTA
GGATTTTTCTGAGCCTTTTATCACTCTAGTTTAGCACCTACACCAGAGCTGGGCGGATGT
TGACCCCCCACAGGAATTGTACCACTAGACCCATTTGAAGTTCCACTTCTCAACACAGCC
GTACTTCTAGCCTCAGGTGTAACAGTCACATGAGCCCACCACAGTCTTATAGAAGGGGAA
CGTAAACAAGCCATTCAATCCCTCACCTTAACAATCCTACTAGGCTTTTATTTCACTGCC
CTTCAAGCTATGGAGTACTATGAAGCCCCCTTCACAATCGCCGATGGAGTCTACGGATCA
ACATTCTTCGTAGCCACAGGATTCCACGGTCTCCATGTAATTATTGGCTCAACCTTCCTA
GCTGTCTGCCTTCTCCGACAAGTCCAATACCATTTTACATCTGGCCACCACTTTGGATTT
GAGGCAGCTGCCTGATACTGACACTTCGTAGACGTTGTATGACTATTCCTATACGTCTCC
ATCTACTGATGAGGCTCATATCTTTCTAGTATTAACGCTAGTACGAGTGACTTCCAATCA
CCTGGTCTTGGTTAGACCCCAAGGAAAGATAATGAATCTAGTTATAACAATTCTCCTCAT
TACTTCTGCCCTATCTATAATTTTAGCCATCGTATCCTTCTGACTACCCCAAATAACCCC
AGATGCAGAAAAATTATCCCCCTACGAATGCGGATTTGACCCCCTAGGCTCTGCACGCCT
ACCCTTTTCCTTACGCTTTTTTCTCGTCGCTATTCTGTTTCTACTGTTTGACCTGGAAAT
TGCTTTACTTTTACCCCTACCTTGAGGAAATCAATTGCCCAACCCAACAGACACATTCAC
ACTAGCTGCAACTATCCTCATCCTCCTCACACTTGGACTAATTTACGAATGGATCCAAGG
AGGCTTAGAATGAGCTGAATAGGGGATTAGTCCAAAACAAGACCTCTGATTTCGGCTCAG
AAGACCGTGGTTTAAAACCACGATCCCCTTATGACACCAGTACACTTCAGCTTTACCTCA
GCATTTATTCTAGGACTAATAGGCTTAACCTTCCACCGCACCCATCTACTGTCAGCTCTC
CTATGTCTAGAAGGAATAATACTATCCCTCTTCATCGCCCTAGCCCTATGAGCCCTACAA
TTAGAATCAACAACCTTCTCTGCAGCCCCAATATTACTCCTAGCATTTTCAGCCTGTGAA
GCTAGCGCTGGGTTAGCCCTCTTAGTTGCGACAGCTCGTACCCATGGAACAGACCGCCTA
AAAACCTTAAACCTCTTACAATGCTAAAAATCTTAATTCCAACAATTATGCTATTTCCCA
CAATCTGACTCACCCCGTCAAAATGACTATGAACTTTTTCCACCGCTCAAAGCCTTTTCA
TCGCCCTAATCAGCCTCATTTGACTAAAATGAAACTCAGAAACAGGCTGAACCGCCTCTA
ACCTTTACATGGGCACTGACCCACTGTCCACCCCCCTGCTAGTCCTAACTTGCTGACTCC
TGCCTCTTATAATCCTCGCTAGCCAGAACCACATTACCCCCGAACCCCTAAACCGCCAAC
GAACCTACATTATACTACTTGCCTCCCTCCAAACCTTCTTAATTTTAGCATTTGGAGCTA
CGGAAATCATCATATTCTATGTTATATTTGAAGCAACCCTAATTCCAACCCTCATTATTA
TTACCCGCTGAGGGAATCAATCAGAGCGACTAAACGCAGGTACCTACTTCTTATTTTATA
CACTAGCAGGGTCCCTACCCCTACTAGTTGCCCTCTTGCTTCTCCACCACAACACAGGAA
CTTTATCCATGTCCATTATTCAATACTCCCAGCCCCTATCACTCCACTCATGAAGCGACA
AAATCTGATGAATAGGCTGTTTAATTGCCTTCCTAGTAAAAATACCTCTTTACGGAGTAC
ACCTCTGACTACCAAAAGCCCACGTAGAAGCACCAGTAGCAGGTTCAATAGTTCTAGCTG
CGATCCTACTAAAACTTGGGGGGTACGGAATAATACGTATACTAGTTATACTAGACCCCT
TATCCAAAGACATAGCATACCCCTTTATTATTCTTGCTCTCTGGGGTATTATTATGACAG
GCTCCATCTGCCTTCGACAAACAGATCTAAAATCCCTTATCGCTTACTCATCAGTTAGTC
ACATAGGCCTAGTGGCAGCAGGAGTTTTAATTCAAACCCCATGAGGATTTACAGGAGCCA
TTATCCTCATAATTGCCCATGGACTAGTATCTTCAGCTCTATTCTGCTTAGCCAACACAA
CATACGAACGTACACATAGCCGTACTATAGTACTCGCCCGAGGCTTACAGGTAATTTTCC
CACTCACTGCTACCTGGTGATTTATTGCTAATTTAGCAAATCTTGCCCTCCCTCCACTAC
CAAACCTAATAGGAGAAGTAATTATCATTACAGCAATATTTAACTGATCCCCCCTAACCC
TAATCCTGACCGGAACAGGCACACTAATTACAGCAGCCTATTCTCTTTACCTCTTCTTAA
TAACACAACGAGGCTCCCTCCCAACCCACATCATAAACCTCCAACCCTTCCACACTCGAG
AACACCTCCTAATAACCCTTCACCTCCTCCCAATTATTCTACTAATTACAAAACCAGAAC
TAATATGAGGATGATGGTATTNNNNNNNNNNNNNNNNNNNNNNNNNNNNNNNNNNNNNNN
NNNNNNNNNNNNNNNNNNNNNNNNNNNNNNNNNNNNNNNNNNNNNNNNNNNNNNNNNNNN
NNNNNNNNNNNNNNNNNNNNNNNNNCATGGCTCACTCGAGCTTCTAAAGGATAACAGCTC
ATCCATTGGTCTTAGGAACCAAAAACTCTTGGTGCAAATCCAAGTAGCAGCTATGACAAA
TCTAGTAATGTCTTCCACCCTCATACTAATTCTAATTACCCTGATGTCCCCACTATTCAC
TGCCCTCCACCCAAAGCCCCTAAACCCTAATTGAGCCTCCACACACGTCAAAACAGCCGT
AGCCACTGCATTCTTCATTAGCCTAGTTCCCCTTATAATTTTCCTTAACCAAGGAACAGA
AAGCATAATTACTATTATTCACTGAATAAACATCATAACCTTCGACATTAATATTAGTTT
TAAATTTGACCTCTACTCAATCATCTTTACACCAATTGCCCTATATGTCACATGATCCAT
TCTAGAATTTGCATTATGATACATACATACCGATCCAAACATCAACCAATTCTTTAAATA
TCTACTTCTTTTCCTAGTAGCTATAATTATTCTAGTCACTGCCAACAATCTCTTCCAACT
ATTTATTGGCTGAGAAGGGGTAGGCATTATATCCTTTCTACTAATTGGCTGATGACACGG
ACGAGCTGACGCTAACACTGCAGCCCTCCAAGCCGTCCTATATAACCGAATTGGTGATAT
CGGATTAATCCTAGCCACAGCTTGAATTGCAATCAACCTAAACTCATGGGAAATCCCCCA
AATCTTTCTATCCTCCAAACACTTTGATATAACTTTACCCCTAATTGGACTAATTATTGC
AGCTACAGGTAAATCAGCCCAATTTGGCCTCCACCCATGGCTTCCCTCGGCAATAGAAGG
TCCAACCCCAGTTTCCGCCCTACTACACTCAAGCACCATAGTCGTCGCCGGAATTTTTCT
CCTCATTCGACTACACCCCCTAATAGAAAATAACCAACTAGCCCTCACAACCTGCCTATG
TTTAGGCGCCCTAACCACCTTCTTTACAGCTGCCTGTGCCCTGACCCAGAATGACATCAA
AAAAATTGTAGCTTTCTCAACATCCAGCCAACTAGGACTAATAATAGTGACAATTGGCCT
AAACCAACCACAACTAGCCTTCCTACATATCTGCACACACGCATTTTTTAAAGCCATACT
ATTTTTATGCTCCGGTTCCATCATTCACAGCCTCAACGACGAACAAGACATCCGAAAAAT
AGGAGGACTCCACAAACTTTTACCGTTTACATCAACCTGCCTGACTATCGGCAGCCTAGC
CCTGACCGGCACCCCATTCTTAACAGGATTCTTCTCAAAAGACGCCATCATTGAAGCCCT
AAACACCTCCTACCTTAACGCCTGAGCCCTAGCCCTCACATTAATCGCCACCTCCTTTAC
CGCAATTTACAGCTTCCGAGTCATTTTTTACGTAACTATAGGAAGCCCACGATTCCTCAC
CCTCGTACCCCTCAATGAAAACAATCCCCTAGTAATAAACCCAATCAAACGACTGGCTTG
AGGAAGCATCATCGCAGGCCTAGTAATTACATCAAACTTTCTTCCATCAAAAACCCCCAT
CATAACAATAGCCCCATCCTTAAAACTAGCCGCGCTAGCAATTACCATCTCAGGACTGAT
TATTGCAATGGCCCTCTCAACAACAGCTTCAACACAAATTAAAGTTACCCCAACACTAGC
TCTGCACAATATATCCAATATACTAGGGTACTTTACCTCAATTATTCATCGCCTCACCCC
AAAATCCAGCTTAACCCTAGGAAAACAAGCCACTAAATTTGACCTACAATGACTAGAACT
AGCACCCAAAGGAACAGCCGGTTCTCAGCACATTCTCTCATCAATATTTGACACTTGAAA
TAATAACATTATCAAAATTTACCTAACCATATACCTCTTAACCACCTCCCTAATTGTTAT
CACACTCGCCATACTTTAAACTGCACGAAGAGCCCCACGACTAAGCCCCCGAGTCAACTC
CAACACCACAAACAAACTCAACAACAACACCCAAGCACACACAACTAACATCCCCCCACC
ATAAGAGTACATCAAGGCAACACCACTTGTATCCCCACGCAACATAAAAAATTCCTTAAA
TCCATCAACAACTACCCAATGTCCGCCATATCAGCCCCCTCAAAATCACCATACAGCTAC
CCCCACCCCCAATAAATAAACTAATACATACCCCTTTACTGTATAAACACCTCAAGTCTC
CGGAAAAGGGTCAGCCGCTAATGCTGCCGAATAAGCAAAAACCACCAACATTCCCCCCAA
ATAAATCAAAAACAACAACAAAGACAACAACGAGCCCCCATGACCCACTAACACCCCACA
CCCAACGCCTGCCGCAACAACTAACCCCAAAGCAGCAAAATATGGAGCAGGATTAGAAGC
AACACCCACCAAACCCACAACCAAGCTCAATAAAAATAAATTAAGAATATATACCATAAT
TCCCGCCCGGACTCTAACCGAGACTAATGGCTTGAAAACCCACCGTTGTCCTTCAACTAC
GAGAACTAATGATCGCCCGAAAAACCCATCCCTTATTCAAGATTATTAACGACGCCCTAA
TTGATCTTCCCGCCCCCTCTAACATCTCCACATGATGAAACTTCGGCTCACTTCTCCTAC
TCTGCCTAGTAACCCAAATTTTAACAGGCCTATTTCTAGCAATACACTACACATCCGATA
TCTCAACTGCATTTTCATCCGTAGTCCACATTTGCCGAGATGTAAACTATGGCTGAGTAA
TCCGAAACATCCATGCCAACGGGGCCTCATTCTTTTTCATTTGCCTTTACATGCACATCG
GACGAGGCCTATATTATGGCTCCTACGTTTATAAAGAAACCTGAAACATTGGCGTAATAC
TATTCCTGCTAGTAATAATAACTGCCTTCGTTGGTTACGTCCTCCCCTGAGGCCAAATAT
CATTTTGAGGTGCAACAGTTATCACCAACTTATTATCAGCCATCCCCTACATTGGAGATA
GCCTAGTACAATGGATTTGAGGTGGATTTTCTGTGGACAACGCAACATTAACCCGATTCT
TCGCATTCCATTTCTTATTGCCATTCGCCATTGTTGCCGCAACAATCCTACACGCCCTCT
TCCTCCACGAAACAGGATCCAACAACCCAATAGGCCTTAACTCGGACGCAGACAAAATCT
CATTCCACCCATACTTCTCATACAAAGACCTCCTAGGATTCATTATTTTACTTATTCTCC
TAGCCTCTCTAGCTTTATTCTTACCAAACCTCCTAGGCGACCCAGAAAACTTCACTCCTG
CCAACCCACTAATTACTCCCCCCCACATTAAACCAGAGTGATACTTCCTATTTGCCTATG
CCATTCTACGATCGATTCCTAACAAGCTAGGAGGAGTCCTAGCACTATTATTCTCAATCC
TAGTACTAATAGTAGTCCCCCTACTCCACACATCTAAACACCAAGCACTAACATTCCGAC
CAATCTCTCAAATATTATTTTGACTCCTAGTAGCAGACGTTATAATCTTAACATGAATTG
GAGGCATGCCTGTTGAACATCCATTCATCATTATTGGACAAATTGCCTCCACCCTCTACT
TCACACTATTCCTCATCTTAAACCCACTAGCAGGCTGACTAGAAAATAAGTTAATAAACT
AACTGCCCTAGTAGCTTAATATTTAAAGCACCGGTCTTGTAATCCGGAAATNGAAGGTTA
AAATCCTTCCTAGTGCCAGAAAAGAGAGATTTCAACTCCCACCCCTAACTCCCAAAGCTA
GGATTCTAAACTAAACTATTTTCTGCAGCACACACGTATACACCACAAGTGCAATACATA
CACCATATTATAGTATAACACATGACATATGTACACTACGTAATGGTGTTAATACATAAT
ATGTATATATTACATAATGGTGTTAATACATAATATGTATATATTACATAATGGTGTTAA
TACATAATATGTATATATTACATAATGGTGTTAATACATAATATGTATATACCCCATATT
ACTGTTTAAAGGCATTCCCTTGATTCAACTTATTATTAAGGTCAACAGAACATGCAGTAA
GAAATCACCAATCATTTTAATAAATGCAGTATCTGCATGATGGGTCAGGGACAATAATTG
TGGGGGTCACACGACTGAACTATTACTGGCATCTGGTTCCTACTTCAGGGTCAATAATTT
CCATTCCCTCATACGTTCCACCGTCAACGACATCTGATTATTGGTGTAACCCTGATAATC
CATGACTCACCATGCCAAGGCGTTCATTTAAATGCATTTGGTATCTTTTTTAGGGGTCAC
TTTCATCCACATATACCAGTGCACTGCAAGTACTGAAAATCAAGGTAGTTCTTATATTAA
AGTTAATGCGTCCATGAAATGTAAAGATTTAAAGACATAATCTTATAAACACACATTTTA
TTATATCAGGTACATACCCTATTACCTCCATCACCTATCTTTCCTACGTTTGCCCCCCCC
GCTTCTTACGCGTCAAACCCCCCCTCCCCCCATGCCGGTAAATTATATATACCTGTCAAA
CCCCAAAAGCAGGTAAATACCAACATACAATACACGTAATTCCTAAAATTATTTGCCGAC
CCAGACATATATAATAAATTTAATTACCACATCAGACGGCAAAACTAGCCTACTCTTTTT
TCCCCCATCAATTTATTTTTATATATTATATTATATATTATATATATATAGATTTTATAT
AATAAAAAAANNNNNNNNNNNNNNNNNNNNNNNNNNNNNNNNNNNNNNNNNNNNNNNNNN
NNNNNNNNNNNNNNNNNNNNNNNNNNNNNNNNNN
>C_TR953|c0_g1_i1
------------------------------------------------------------
------------------------------------------------------------
------------------------------------------------------------
------------------------------------------------------------
------------------------------------------------------------
------------------------------------------------------------
------------------------------------------------------------
------------------------------------------------------------
------------------------------------------------------------
------------------------------------------------------------
------------------------------------------------------------
------------------------------------------------------------
------------------------------------------------------------
------------------------------------------------------------
------------------------------------------------------------
------------------------------------------------------------
------------------------------------------------------------
------------------------------------------------------------
------------------------------------------------------------
------------------------------------------------------------
------------------------------------------------------------
------------------------------------------------------------
------------------------------------------------------------
------------------------------------------------------------
------------------------------------------------------------
------------------------------------------------------------
------------------------------------------------------------
------------------------------------------------------------
------------------------------------------------------------
------------------------------------------------------------
------------------------------------------------------------
------------------------------------------------------------
------------------------------------------------------------
------------------------------------------------------------
------------------------------------------------------------
------------------------------------------------------------
------------------------------------------------------------
------------------------------------------------------------
------------------------------------------------------------
------------------------------------------------------------
------------------------------------------------------------
------------------------------------------------------------
------------------------------------------------------------
------------------------------------------------------------
------------------------------------------------------------
------------------------------------------------------------
------------------------------------------------------------
------------------------------------------------------------
------------------------------------------------------------
------------------------------------------------------------
------------------------------------------------------------
------------------------------------------------------------
------------------------------------------------------------
------------------------------------------------------------
------------------------------------------------------------
------------------------------------------------------------
------------------------------------------------------------
------------------------------------------------------------
------------------------------------------------------------
------------------------------------------------------------
------------------------------------------------------------
------------------------------------------------------------
------------------------------------------------------------
------------------------------------------------------------
------------------------------------------------------------
------------------------------------------------------------
------------------------------------------------------------
------------------------------------------------------------
------------------------------------------------------------
------------------------------------------------------------
------------------------------------------------------------
------------------------------------------------------------
------------------------------------------------------------
------------------------------------------------------------
------------------------------------------------------------
------------------------------------------------------------
------------------------------------------------------------
------------------------------------------------------------
------------------------------------------------------------
------------------------------------------------------------
------------------------------------------------------------
------------------------------------------------------------
------------------------------------------------------------
-----------------------------TCTACAACACTAACCCTAATACTCCTACCAC
TAACCCCAGCTATTCAAGCACTAGTCTACTAGGGATTTAGGATAACACCAGACCAAAAAC
CTTCAAAGCTTTAAGTAGGAGTGAAAATCTCCTAATCCCTGAATAAGACTTGCAGGACTT
TATCCCACATCTTCTGAATGCAACCCAGACACTTTAATTAAGCTAAAGCCTTCCTAGATG
AGAAGGCCTCGATCCTACAAACTCTTAGTTAACAGCTAAGCGCCCAAACCAGCGAGCATT
CATCCACCTTTCCCCGCCGCTCGAAAACGAGGCGGGGAAAGCCCCGGCAGACAATTAACC
CGCTCTTTCAGATTTGCAATCTGACGTGCTAGACACTACGAGACTGATAGGAAGAGGACT
TGAACCTCTGTTCATGGAGCTACAATCCACCACCTAACCCTCGGCCATCCTAAAAAAAAA
------------------------------------------------------------
------------------------------------------------------------
------------------------------------------------------------
------------------------------------------------------------
------------------------------------------------------------
------------------------------------------------------------
------------------------------------------------------------
------------------------------------------------------------
------------------------------------------------------------
------------------------------------------------------------
------------------------------------------------------------
------------------------------------------------------------
------------------------------------------------------------
------------------------------------------------------------
------------------------------------------------------------
------------------------------------------------------------
------------------------------------------------------------
------------------------------------------------------------
------------------------------------------------------------
------------------------------------------------------------
------------------------------------------------------------
------------------------------------------------------------
------------------------------------------------------------
------------------------------------------------------------
------------------------------------------------------------
------------------------------------------------------------
------------------------------------------------------------
------------------------------------------------------------
------------------------------------------------------------
------------------------------------------------------------
------------------------------------------------------------
------------------------------------------------------------
------------------------------------------------------------
------------------------------------------------------------
------------------------------------------------------------
------------------------------------------------------------
------------------------------------------------------------
------------------------------------------------------------
------------------------------------------------------------
------------------------------------------------------------
------------------------------------------------------------
------------------------------------------------------------
------------------------------------------------------------
------------------------------------------------------------
------------------------------------------------------------
------------------------------------------------------------
------------------------------------------------------------
------------------------------------------------------------
------------------------------------------------------------
------------------------------------------------------------
------------------------------------------------------------
------------------------------------------------------------
------------------------------------------------------------
------------------------------------------------------------
------------------------------------------------------------
------------------------------------------------------------
------------------------------------------------------------
------------------------------------------------------------
------------------------------------------------------------
------------------------------------------------------------
------------------------------------------------------------
------------------------------------------------------------
------------------------------------------------------------
------------------------------------------------------------
------------------------------------------------------------
------------------------------------------------------------
------------------------------------------------------------
------------------------------------------------------------
------------------------------------------------------------
------------------------------------------------------------
------------------------------------------------------------
------------------------------------------------------------
------------------------------------------------------------
------------------------------------------------------------
------------------------------------------------------------
------------------------------------------------------------
------------------------------------------------------------
------------------------------------------------------------
------------------------------------------------------------
------------------------------------------------------------
------------------------------------------------------------
------------------------------------------------------------
------------------------------------------------------------
------------------------------------------------------------
------------------------------------------------------------
------------------------------------------------------------
------------------------------------------------------------
------------------------------------------------------------
------------------------------------------------------------
------------------------------------------------------------
------------------------------------------------------------
------------------------------------------------------------
------------------------------------------------------------
------------------------------------------------------------
------------------------------------------------------------
------------------------------------------------------------
------------------------------------------------------------
------------------------------------------------------------
------------------------------------------------------------
------------------------------------------------------------
------------------------------------------------------------
------------------------------------------------------------
------------------------------------------------------------
------------------------------------------------------------
------------------------------------------------------------
------------------------------------------------------------
------------------------------------------------------------
------------------------------------------------------------
------------------------------------------------------------
------------------------------------------------------------
------------------------------------------------------------
------------------------------------------------------------
------------------------------------------------------------
------------------------------------------------------------
------------------------------------------------------------
------------------------------------------------------------
------------------------------------------------------------
------------------------------------------------------------
------------------------------------------------------------
------------------------------------------------------------
------------------------------------------------------------
------------------------------------------------------------
------------------------------------------------------------
------------------------------------------------------------
------------------------------------------------------------
------------------------------------------------------------
------------------------------------------------------------
------------------------------------------------------------
------------------------------------------------------------
------------------------------------------------------------
------------------------------------------------------------
------------------------------------------------------------
------------------------------------------------------------
------------------------------------------------------------
------------------------------------------------------------
------------------------------------------------------------
------------------------------------------------------------
------------------------------------------------------------
------------------------------------------------------------
------------------------------------------------------------
------------------------------------------------------------
------------------------------------------------------------
------------------------------------------------------------
------------------------------------------------------------
------------------------------------------------------------
------------------------------------------------------------
------------------------------------------------------------
------------------------------------------------------------
------------------------------------------------------------
------------------------------------------------------------
------------------------------------------------------------
------------------------------------------------------------
------------------------------------------------------------
------------------------------------------------------------
------------------------------------------------------------
------------------------------------------------------------
------------------------------------------------------------
------------------------------------------------------------
------------------------------------------------------------
------------------------------------------------------------
------------------------------------------------------------
------------------------------------------------------------
------------------------------------------------------------
------------------------------------------------------------
------------------------------------------------------------
------------------------------------------------------------
------------------------------------------------------------
------------------------------------------------------------
------------------------------------------------------------
------------------------------------------------------------
------------------------------------------------------------
------------------------------------------------------------
------------------------------------------------------------
------------------------------------------------------------
------------------------------------------------------------
------------------------------------------------------------
------------------------------------------------------------
------------------------------------------------------------
------------------------------------------------------------
------------------------------------------------------------
------------------------------------------------------------
------------------------------------------------------------
------------------------------------------------------------
------------------------------------------------------------
------------------------------------------------------------
------------------------------------------------------------
----------------------------------
>C_TR2173|c0_g1_i1
------------------------------------------------------------
------------------------------------------------------------
------------------------------------------------------------
------------------------------------------------------------
------------------------------------------------------------
------------------------------------------------------------
------------------------------------------------------------
------------------------------------------------------------
------------------------------------------------------------
------------------------------------------------------------
------------------------------------------------------------
------------------------------------------------------------
------------------------------------------------------------
------------------------------------------------------------
------------------------------------------------------------
------------------------------------------------------------
------------------------------------------------------------
------------------------------------------------------------
------------------------------------------------------------
------------------------------------------------------------
------------------------------------------------------------
------------------------------------------------------------
------------------------------------------------------------
------------------------------------------------------------
------------------------------------------------------------
------------------------------------------------------------
------------------------------------------------------------
------------------------------------------------------------
------------------------------------------------------------
------------------------------------------------------------
------------------------------------------------------------
------------------------------------------------------------
------------------------------------------------------------
------------------------------------------------------------
------------------------------------------------------------
------------------------------------------------------------
------------------------------------------------------------
------------------------------------------------------------
------------------------------------------------------------
------------------------------------------------------------
------------------------------------------------------------
------------------------------------------------------------
------------------------------------------------------------
------------------------------------------------------------
------------------------------------------------------------
------------------------------------------------------------
------------------------------------------------------------
------------------------------------------------------------
------------------------------------------------------------
------------------------------------------------------------
------------------------------------------------------------
------------------------------------------------------------
------------------------------------------------------------
------------------------------------------------------------
------------------------------------------------------------
------------------------------------------------------------
------------------------------------------------------------
------------------------------------------------------------
------------------------------------------------------------
------------------------------------------------------------
------------------------------------------------------------
------------------------------------------------------------
------------------------------------------------------------
------------------------------------------------------------
------------------------------------------------------------
------------------------------------------------------------
------------------------------------------------------------
------------------------------------------------------------
------------------------------------------------------------
------------------------------------------------------------
------------------------------------------------------------
------------------------------------------------------------
------------------------------------------------------------
------------------------------------------------------------
------------------------------------------------------------
------------------------------------------------------------
------------------------------------------------------------
------------------------------------------------------------
------------------------------------------------------------
------------------------------------------------------------
------------------------------------------------------------
------------------------------------------------------------
------------------------------------------------------------
------------------------------------------------------------
------------------------------------------------------------
------------------------------------------------------------
------------------------------------------------------------
------------------------------------------------------------
------------------------------------------------------------
------------------------------------------------------------
------------------------------------------------------------
------------------------------------------------------------
------------------------------------------------------------
------------------------------------------------------------
------------------------------------------------------------
------------------------------------------------------------
------------------------------------------------------------
------------------------------------------------------------
------------------------------------------------------------
------------------------------------------------------------
------------------------------------------------------------
------------------------------------------------------------
------------------------------------------------------------
------------------------------------------------------------
------------------------------------------------------------
------------------------------------------------------------
------------------------------------------------------------
------------------------------------------------------------
------------------------------------------------------------
------------------------------------------------------------
------------------------------------------------------------
------------------------------------------------------------
------------------------------------------------------------
------------------------------------------------------------
------------------------------------------------------------
------------------------------------------------------------
------------------------------------------------------------
------------------------------------------------------------
------------------------------------------------------------
------------------------------------------------------------
------------------------------------------------------------
------------------------------------------------------------
------------------------------------------------------------
------------------------------------------------------------
------------------------------------------------------------
------------------------------------------------------------
------------------------------------------------------------
------------------------------------------------------------
------------------------------------------------------------
------------------------------------------------------------
------------------------------------------------------------
------------------------------------------------------------
------------------------------------------------------------
------------------------------------------------------------
------------------------------------------------------------
------------------------------------------------------------
------------------------------------------------------------
------------------------------------------------------------
------------------------------------------------------------
------------------------------------------------------------
------------------------------------------------------------
------------------------------------------------------------
------------------------------------------------------------
------------------------------------------------------------
------------------------------------------------------------
------------------------------------------------------------
------------------------------------------------------------
------------------------------------------------------------
------------------------------------------------------------
------------------------------------------------------------
------------------------------------------------------------
------------------------------------------------------------
------------------------------------------------------------
------------------------------------------------------------
------------------------------------------------------------
------------------------------------------------------------
------------------------------------------------------------
------------------------------------------------------------
------------------------------------------------------------
------------------------------------------------------------
------------------------------------------------------------
------------------------------------------------------------
------------------------------------------------------------
------------------------------------------------------------
------------------------------------------------------------
------------------------------------------------------------
------------------------------------------------------------
------------------------------------------------------------
------------------------------------------------------------
------------------------------------------------------------
------------------------------------------------------------
------------------------------------------------------------
------------------------------------------------------------
------------------------------------------------------------
------------------------------------------------------------
------------------------------------------------------------
------------------------------------------------------------
------------------------------------------------------------
------------------------------------------------------------
------------------------------------------------------------
------------------------------------------------------------
------------------------------------------------------------
------------------------------------------------------------
------------------------------------------------------------
------------------------------------------------------------
------------------------------------------------------------
------------------------------------------------------------
------------------------------------------------------------
------------------------------------------------------------
------------------------------------------------------------
------------------------------------------------------------
------------------------------------------------------------
------------------------------------------------------------
------------------------------------------------------------
------------------------------------------------------------
------------------------------------------------------------
------------------------------------------------------------
------------------------------------------------------------
------------------------------------------------------------
------------------------------------------------------------
------------------------------------------------------------
------------------------------------------------------------
------------------------------------------------------------
------------------------------------------------------------
------------------------------------------------------------
------------------------------------------------------------
------------------------------------------------------------
------------------------------------------------------------
------------------------------------------------------------
------------------------------------------------------------
------------------------------------------------------------
------------------------------------------------------------
------------------------------------------------------------
------------------------------------------------------------
------------------------------------------------------------
------------------------------------------------------------
------------------------------------------------------------
------------------------------------------------------------
------------------------------------------------------------
------------------------------------------------------------
------------------------------------------------------------
------------------------------------------------------------
------------------------------------------------------------
------------------------------------------------------------
------------------------------------------------------------
------------------------------------------------------------
------------------------------------------------------------
------------------------------------------------------------
------------------------------------------------------------
------------------------------------------------------------
------------------------------------------------------------
------------------------------------------------------------
------------------------------------------------------------
------------------------------------------------------------
------------------------------------------------------------
------------------------------------------------------------
------------------------------------------------------------
------------------------------------------------------------
------------------------------------------------------------
------------------------------------------------------------
------------------------------------------------------------
------------------------------------------------------------
------------------------------------------------------------
------------------------------------------------------------
------------------------------------------------------------
------------------------------------------------------------
------------------------------------------------------------
------------------------------------------------------------
------------------------------------------------------------
------------------------------------------------------------
------------------------------------------------------------
------------------------------------------------------------
------------------------------------------------------------
------------------------------------------------------------
------------------------------------------------------------
------------------------------------------------------------
------------------------------------------------------------
------------------------------------------------------------
------------------------------------------------------------
------------------------------------------------------------
------------------------------------------------------------
----------------------------------------------TGTTAATACATAAT
ATGTATATATTACATAATGGTGTTAATACATAATATGTATATATTACATAATGGTGTTAA
TACATAATATGTATATATTACATAATGGTGTTAATACATAATATGTATATACCCCATATT
ACTGTTTAAAGGCATTCCCTTGATTCAACTTATTATTAAGGTCAACAGAACATGCAGTAA
GAAATCACCAATCATTTTAATAAATGCAGTATCTGCATGATGGGTCAGGGACAATAATTG
TGGGGGTCACACGACTGAACTATTACTGGCATCTGGTTCCTACTTCAGGGTCAATAATTT
CCATTCCCTCATACGTTCCACCGTCAACGACATCTGATTATTGGTGTAACCCTGATAATC
CATGACTCACCATGCCAAGGCGTTCATTTAAATGCATTTGGTATCTTTTTTAGGGGTCAC
TTTCATCCACATATACCAGTGCACTGCAAGTACTGAAAATCAAGGTAGTTCTTATATTAA
AGTTAATGCGTCCATGAAATGTAAAGATTTAAAGACATAATCTTATAAACACACATTTTA
TTATATCAGGTACATACCCTATTACCTCCATCACCTATCTTTCCTACGTTTGCCCCCCCC
GCTTCTTACGCGTCAAACCCCCCCTCCCCCCATGCCGGTAAATTATATATACCTGTCAAA
CCCCAAAAGCAGGTAAATACCAACATACAATACACGTAATTCCTAAAATTATTTGCCGAC
CCAGACATATATAATAAATTTAATTACCACATCAGACGGCAAAACTAGCCTACTCTTTTT
TCCCCCATCAATTTATTTTTATATATTATATTATATATTATATATATATAGATTTTATAT
AATAAAAAAA--------------------------------------------------
----------------------------------
>C_TR2173|c1_g1_i1
------------------------------------------------------------
------------------------------------------------------------
------------------------------------------------------------
------------------------------------------------------------
------------------------------------------------------------
------------------------------------------------------------
------------------------------------------------------------
------------------------------------------------------------
------------------------------------------------------------
------------------------------------------------------------
------------------------------------------------------------
------------------------------------------------------------
------------------------------------------------------------
------------------------------------------------------------
------------------------------------------------------------
------------------------------------------------------------
------------------------------------------------------------
------------------------------------------------------------
------------------------------------------------------------
------------------------------------------------------------
------------------------------------------------------------
------------------------------------------------------------
------------------------------------------------------------
------------------------------------------------------------
------------------------------------------------------------
------------------------------------------------------------
------------------------------------------------------------
------------------------------------------------------------
------------------------------------------------------------
------------------------------------------------------------
------------------------------------------------------------
------------------------------------------------------------
------------------------------------------------------------
------------------------------------------------------------
------------------------------------------------------------
------------------------------------------------------------
------------------------------------------------------------
------------------------------------------------------------
------------------------------------------------------------
------------------------------------------------------------
------------------------------------------------------------
------------------------------------------------------------
------------------------------------------------------------
------------------------------------------------------------
------------------------------------------------------------
------------------------------------------------------------
------------------------------------------------------------
------------------------------------------------------------
------------------------------------------------------------
------------------------------------------------------------
------------------------------------------------------------
------------------------------------------------------------
------------------------------------------------------------
------------------------------------------------------------
------------------------------------------------------------
------------------------------------------------------------
------------------------------------------------------------
------------------------------------------------------------
------------------------------------------------------------
------------------------------------------------------------
------------------------------------------------------------
------------------------------------------------------------
------------------------------------------------------------
------------------------------------------------------------
------------------------------------------------------------
------------------------------------------------------------
------------------------------------------------------------
------------------------------------------------------------
------------------------------------------------------------
------------------------------------------------------------
------------------------------------------------------------
------------------------------------------------------------
------------------------------------------------------------
------------------------------------------------------------
------------------------------------------------------------
------------------------------------------------------------
------------------------------------------------------------
------------------------------------------------------------
------------------------------------------------------------
------------------------------------------------------------
------------------------------------------------------------
------------------------------------------------------------
------------------------------------------------------------
------------------------------------------------------------
------------------------------------------------------------
------------------------------------------------------------
------------------------------------------------------------
------------------------------------------------------------
------------------------------------------------------------
------------------------------------------------------------
------------------------------------------------------------
------------------------------------------------------------
------------------------------------------------------------
------------------------------------------------------------
------------------------------------------------------------
------------------------------------------------------------
------------------------------------------------------------
------------------------------------------------------------
------------------------------------------------------------
------------------------------------------------------------
------------------------------------------------------------
------------------------------------------------------------
------------------------------------------------------------
------------------------------------------------------------
------------------------------------------------------------
------------------------------------------------------------
------------------------------------------------------------
------------------------------------------------------------
------------------------------------------------------------
------------------------------------------------------------
------------------------------------------------------------
------------------------------------------------------------
------------------------------------------------------------
------------------------------------------------------------
------------------------------------------------------------
------------------------------------------------------------
------------------------------------------------------------
------------------------------------------------------------
------------------------------------------------------------
------------------------------------------------------------
------------------------------------------------------------
------------------------------------------------------------
------------------------------------------------------------
------------------------------------------------------------
------------------------------------------------------------
------------------------------------------------------------
------------------------------------------------------------
------------------------------------------------------------
------------------------------------------------------------
------------------------------------------------------------
------------------------------------------------------------
------------------------------------------------------------
------------------------------------------------------------
------------------------------------------------------------
------------------------------------------------------------
------------------------------------------------------------
------------------------------------------------------------
------------------------------------------------------------
------------------------------------------------------------
------------------------------------------------------------
------------------------------------------------------------
------------------------------------------------------------
------------------------------------------------------------
------------------------------------------------------------
------------------------------------------------------------
------------------------------------------------------------
------------------------------------------------------------
------------------------------------------------------------
------------------------------------------------------------
------------------------------------------------------------
------------------------------------------------------------
------------------------------------------------------------
------------------------------------------------------------
------------------------------------------------------------
------------------------------------------------------------
------------------------------------------------------------
------------------------------------------------------------
------------------------------------------------------------
------------------------------------------------------------
------------------------------------------------------------
------------------------------------------------------------
------------------------------------------------------------
------------------------------------------------------------
------------------------------------------------------------
------------------------------------------------------------
------------------------------------------------------------
------------------------------------------------------------
------------------------------------------------------------
------------------------------------------------------------
------------------------------------------------------------
------------------------------------------------------------
------------------------------------------------------------
------------------------------------------------------------
------------------------------------------------------------
------------------------------------------------------------
------------------------------------------------------------
------------------------------------------------------------
------------------------------------------------------------
------------------------------------------------------------
------------------------------------------------------------
------------------------------------------------------------
------------------------------------------------------------
------------------------------------------------------------
------------------------------------------------------------
------------------------------------------------------------
------------------------------------------------------------
------------------------------------------------------------
------------------------------------------------------------
------------------------------------------------------------
------------------------------------------------------------
------------------------------------------------------------
------------------------------------------------------------
------------------------------------------------------------
------------------------------------------------------------
------------------------------------------------------------
------------------------------------------------------------
------------------------------------------------------------
------------------------------------------------------------
------------------------------------------------------------
------------------------------------------------------------
------------------------------------------------------------
------------------------------------------------------------
------------------------------------------------------------
------------------------------------------------------------
------------------------------------------------------------
------------------------------------------------------------
------------------------------------------------------------
------------------------------------------------------------
------------------------------------------------------------
------------------------------------------------------------
------------------------------------------------------------
------------------------------------------------------------
------------------------------------------------------------
------------------------------------------------------------
------------------------------------------------------------
------------------------------------------------------------
------------------------------------------------------------
------------------------------------------------------------
------------------------------------------------------------
------------------------------------------------------------
------------------------------------------------------------
------------------------------------------------------------
------------------------------------------------------------
------------------------------------------------------------
------------------------------------------------------------
------------------------------------------------------------
------------------------------------------------------------
------------------------------------------------------------
------------------------------------------------------------
------------------------------------------------------------
------------------------------------------------------------
------------------------------------------------------------
------------------------------------------------------------
------------------------------------------------------------
------------------------------------------------------------
------------------------------------------------------------
------------------------------------------------------------
------------------------------------------------------------
------------------------------------------------------------
------------------------------------------------------------
------------------------------------------------------------
------------------------------------------------------------
------------------------------------------------------------
------------------------------------------------------------
------------------------------------------------------------
------------------------------------------------------------
------------------------------------------------------------
------------------------------------------------------------
------------------------------------------------------------
------------------------------------------------------------
------------------------------------------------------------
------------------------------------------------------------
------------------------------------------------------------
------------------------------------------------------------
------------------------------------------------------------
------------------------------------------------------------
------------------------------------------------------------
---------------------ACCCACTAGCAGGCTGACTAGAAAATAAGTTAATAAACT
AACTGCCCTAGTAGCTTAATATTTAAAGCACCGGTCTTGTAATCCGGAAAT-GAAGGTTA
AAATCCTTCCTAGTGCCAGAAAAGAGAGATTTCAACTCCCACCCCTAACTCCCAAAGCTA
GGATTCTAAACTAAACTATTTTCTGCAGCACACACGTATACACCACAAGTGCAATACATA
CACCATATTATAGTATAACACATGACATATGTACACTACGTAATGGTGTTAATACATAAT
ATGT--------------------------------------------------------
------------------------------------------------------------
------------------------------------------------------------
------------------------------------------------------------
------------------------------------------------------------
------------------------------------------------------------
------------------------------------------------------------
------------------------------------------------------------
------------------------------------------------------------
------------------------------------------------------------
------------------------------------------------------------
------------------------------------------------------------
------------------------------------------------------------
------------------------------------------------------------
------------------------------------------------------------
----------------------------------
>C_TR3967|c0_g1_i2
----------------CAAAGCATGACACTGAAGATGTCAAGATGGACCCTAAAAAGTTC
CACAAGTATAAAGGCTTGGTCCTGACTTTATTATAAGCTTTAGCCCAAATTATACATGCA
AGTATCCGCACCCCCGTGAGAATGCCCTCAATCCCCCGCCCGGGGACGAGGAGCTGGCAT
CAGGCACACCCCAATTGCCCAAAACGCCTTGCTTAGCCACACCCCCAAGGGAATTCAGCA
GTAATAAACATTAAGCCATAAGTGAAAACTTGACTTAATTAGGGCTAAGAGGGTCGGTAA
AATTCGTGCCAGCCACCGCGGTTATACGAAAGACCCTAGTTTATAAACACGGCGTAAAGG
GTGGTTAGAGGACAAACAAAATAAAGCCAAAGACTCCCGAAGCCGTCATACGCCCACGGA
AGCACGAAGCCCAAGCACGAAAGTAGCTTTACCAACCATGCCCGACTCCACGAAAGCTGG
GGGACAAACTGGGATTAGATACCCCACTATGCCCAGCCCTAAACCTAGATTATATATTAC
AAGACTATCCGCCAGGGGACTACAAGCACAGCTTAAAACCCAAAGGACTTGGCGGTGCCT
CAGACCCACCTAGAGGAGCCTGTTCTAGAACCGATAACCCCCGTTAAACCTCACCACCTC
TTGTTTTCCCCGCCTATATACCGCCGTCGTCAGCTTACCCTGTGAAGGCCCAACAGTAAG
CAAAATGGGCTTAGCCCAAAACGTCAGGTCGAGGTGTAGCGCACGAGGTGGAAAGAAATG
GGCTACATTTTCTACCACAGAACACTACGAATAGTGCCCTGAAACCTGGTACCTGAAGGA
GGATTTAGTAGTAAAAAGCAAATAGAGTGTCCTTTTGAATTAGGCTCTGAGGCGCGCACA
CACCGCCCGTCACTCTCCCCTCTTCTTAAACCTATTAACATATCTAATCTCACATACAAA
ACCACGGGGAGGCAAGTCGTAACATGGTAAGTGTACCGGAAGGTGCACTTGGAATAACCA
GAATGTGGCTGAGATAGCTAAGCATCTCCCTTACACCGAGAAGACATCCATGCAAGTTGG
ATCATCCTGAGCTAAACAGCTAGCTTTAACACCAAGACTTCAACAACAATACCCAAAAAT
TCTTACTTAACCCAAACCTCGTAAATAAAACATTCTTCCGCCCAAGTATGAGTGACAAAA
AAGGCCAAATTAGAGCAATAAAAAGTACCGCAAGGGAAAGCTGAAAGAGAAATGAAACAA
ACCATCTAAGCCCAACAAAGCAGAGACTAGCCCTCGTACCTTTTGCATCATGATTTAGCC
AGCCATCCTGAGCAAAGAGTACTTTAGTTTAAAGCCCCGAAACTAGGTGAGCTACCCCGA
GACAGCCTATTAGGGCCAACCCTTCTCTGTGGCAAAAGAGTGGGAGGATCTCTCGGTAGA
GGTGACAGACCTACCGAACCTAGTTATAGCTGGTTGCCTAAAAAATGGATAGAAGTTCAG
CCTCGTACTCCTCGACCCACAAGAAGTACCACTAATTAACGAATACGAGAAACATACGAG
AGTTAGTCAAAGGGGGTACAGCCCCTCTGACAAGGGACACAACCCTATTCAGGAGGTTAA
AGATTATACTAGACAAGATTACTGCTTCAGTGGGCCTAAAAGCAGCCATCTAGACAAAAA
GCGTTAAAGCTCAGGCAGCTCAAAAATCTATTATCCAAATAACATCTCTTAGACCCCTAA
CCATATTAGGCCTTTCTATGCTAACATAGAAGTGATACTGCTAAAATGAGTAATAAGAAG
AACCCCCTCTTCTCCTGACCCACGTGTAATCTAGACCGGACCATCCACTAGACATTAACG
AACCCACCCAAAGAGAGTAATGTGATTAAAAATAAAATCAAGAAAAAATCACAGCTAAAA
ATTGTTAACCCCACACTGGAGGACCACAAGGAAAGACTAAAAGAAAGGGAAGGAACTCGG
CAAACACAAGCCCCGCCTGTTTACCAAAAACATCGCCTCCTGCAAAAATCAACATATAGG
AGGTCCTGCCTGCCCAGTGACTAAGAATTAAACGGCCGCGGTATTTTGACCGTGCAAAGG
TAGCGCAATCACTTGTCTTTTAATTGAAGGCCTGTATGAATGGTGGAACGAGGGCTTAAC
TGTCTCCCCCCTCTGGTCAATGAAATTGATCTGTCCGTGCAGAAGCGGGCATAATTATAC
AAGACGAGAAGACCCTTTGGAGCTTAAGATAAAAGACCAACTATGTCAAAAGTCCTGAAA
AAGACTAAACCAAGTAGCACTGGTCCTAATCTTCGGTTGGGGTGACCACGGGAGAAAGCA
AAGCTCCCACGCGGACTGGGGAAACCCCCAAAACTAAGAGAGACATCTCTAATGCACAGA
ACATCTGACCAAAAAGATCCGGCGATATGCCGACCAACGAACCAAGTTACCCTAGGGATA
ACAGCGCAATCCTCTTCCAGAGTCCATATCGACAAGAGGGTTTACGACCTCGATGTTGGA
TCAGGACATCCTAATGGTGCAGCCGCTATTAAGGGTTCGTTTGTTCAACGATTAAAATCC
TACGTGATCTGAGTTCAGACCGGAGCAATCCAGGTCAGTTTCTATCTGTAATGCTATCTT
TCCTAGTACGAAAGGACCGGAAAAATGGGGCCCCTGCCTTAAACACGCCCCATCCTAACT
TAATGAAAACAACTAAATTAAATAAAAGGTGAAGCACAACTAACCAGTCAAGATAAGACC
TTAAAAAAAAAAAAAAAAAAAA--------------------------------------
------------------------------------------------------------
------------------------------------------------------------
------------------------------------------------------------
------------------------------------------------------------
------------------------------------------------------------
------------------------------------------------------------
------------------------------------------------------------
------------------------------------------------------------
------------------------------------------------------------
------------------------------------------------------------
------------------------------------------------------------
------------------------------------------------------------
------------------------------------------------------------
------------------------------------------------------------
------------------------------------------------------------
------------------------------------------------------------
------------------------------------------------------------
------------------------------------------------------------
------------------------------------------------------------
------------------------------------------------------------
------------------------------------------------------------
------------------------------------------------------------
------------------------------------------------------------
------------------------------------------------------------
------------------------------------------------------------
------------------------------------------------------------
------------------------------------------------------------
------------------------------------------------------------
------------------------------------------------------------
------------------------------------------------------------
------------------------------------------------------------
------------------------------------------------------------
------------------------------------------------------------
------------------------------------------------------------
------------------------------------------------------------
------------------------------------------------------------
------------------------------------------------------------
------------------------------------------------------------
------------------------------------------------------------
------------------------------------------------------------
------------------------------------------------------------
------------------------------------------------------------
------------------------------------------------------------
------------------------------------------------------------
------------------------------------------------------------
------------------------------------------------------------
------------------------------------------------------------
------------------------------------------------------------
------------------------------------------------------------
------------------------------------------------------------
------------------------------------------------------------
------------------------------------------------------------
------------------------------------------------------------
------------------------------------------------------------
------------------------------------------------------------
------------------------------------------------------------
------------------------------------------------------------
------------------------------------------------------------
------------------------------------------------------------
------------------------------------------------------------
------------------------------------------------------------
------------------------------------------------------------
------------------------------------------------------------
------------------------------------------------------------
------------------------------------------------------------
------------------------------------------------------------
------------------------------------------------------------
------------------------------------------------------------
------------------------------------------------------------
------------------------------------------------------------
------------------------------------------------------------
------------------------------------------------------------
------------------------------------------------------------
------------------------------------------------------------
------------------------------------------------------------
------------------------------------------------------------
------------------------------------------------------------
------------------------------------------------------------
------------------------------------------------------------
------------------------------------------------------------
------------------------------------------------------------
------------------------------------------------------------
------------------------------------------------------------
------------------------------------------------------------
------------------------------------------------------------
------------------------------------------------------------
------------------------------------------------------------
------------------------------------------------------------
------------------------------------------------------------
------------------------------------------------------------
------------------------------------------------------------
------------------------------------------------------------
------------------------------------------------------------
------------------------------------------------------------
------------------------------------------------------------
------------------------------------------------------------
------------------------------------------------------------
------------------------------------------------------------
------------------------------------------------------------
------------------------------------------------------------
------------------------------------------------------------
------------------------------------------------------------
------------------------------------------------------------
------------------------------------------------------------
------------------------------------------------------------
------------------------------------------------------------
------------------------------------------------------------
------------------------------------------------------------
------------------------------------------------------------
------------------------------------------------------------
------------------------------------------------------------
------------------------------------------------------------
------------------------------------------------------------
------------------------------------------------------------
------------------------------------------------------------
------------------------------------------------------------
------------------------------------------------------------
------------------------------------------------------------
------------------------------------------------------------
------------------------------------------------------------
------------------------------------------------------------
------------------------------------------------------------
------------------------------------------------------------
------------------------------------------------------------
------------------------------------------------------------
------------------------------------------------------------
------------------------------------------------------------
------------------------------------------------------------
------------------------------------------------------------
------------------------------------------------------------
------------------------------------------------------------
------------------------------------------------------------
------------------------------------------------------------
------------------------------------------------------------
------------------------------------------------------------
------------------------------------------------------------
------------------------------------------------------------
------------------------------------------------------------
------------------------------------------------------------
------------------------------------------------------------
------------------------------------------------------------
------------------------------------------------------------
------------------------------------------------------------
------------------------------------------------------------
------------------------------------------------------------
------------------------------------------------------------
------------------------------------------------------------
------------------------------------------------------------
------------------------------------------------------------
------------------------------------------------------------
------------------------------------------------------------
------------------------------------------------------------
------------------------------------------------------------
------------------------------------------------------------
------------------------------------------------------------
------------------------------------------------------------
------------------------------------------------------------
------------------------------------------------------------
------------------------------------------------------------
------------------------------------------------------------
------------------------------------------------------------
------------------------------------------------------------
------------------------------------------------------------
------------------------------------------------------------
------------------------------------------------------------
------------------------------------------------------------
------------------------------------------------------------
------------------------------------------------------------
------------------------------------------------------------
------------------------------------------------------------
------------------------------------------------------------
------------------------------------------------------------
------------------------------------------------------------
------------------------------------------------------------
------------------------------------------------------------
------------------------------------------------------------
------------------------------------------------------------
------------------------------------------------------------
------------------------------------------------------------
------------------------------------------------------------
------------------------------------------------------------
------------------------------------------------------------
------------------------------------------------------------
------------------------------------------------------------
------------------------------------------------------------
------------------------------------------------------------
------------------------------------------------------------
------------------------------------------------------------
------------------------------------------------------------
------------------------------------------------------------
------------------------------------------------------------
------------------------------------------------------------
------------------------------------------------------------
------------------------------------------------------------
------------------------------------------------------------
------------------------------------------------------------
------------------------------------------------------------
------------------------------------------------------------
------------------------------------------------------------
------------------------------------------------------------
------------------------------------------------------------
------------------------------------------------------------
------------------------------------------------------------
------------------------------------------------------------
------------------------------------------------------------
------------------------------------------------------------
------------------------------------------------------------
------------------------------------------------------------
------------------------------------------------------------
------------------------------------------------------------
------------------------------------------------------------
------------------------------------------------------------
------------------------------------------------------------
------------------------------------------------------------
------------------------------------------------------------
------------------------------------------------------------
------------------------------------------------------------
------------------------------------------------------------
------------------------------------------------------------
------------------------------------------------------------
------------------------------------------------------------
------------------------------------------------------------
------------------------------------------------------------
------------------------------------------------------------
------------------------------------------------------------
------------------------------------------------------------
------------------------------------------------------------
------------------------------------------------------------
------------------------------------------------------------
------------------------------------------------------------
----------------------------------
>TR5060|c0_g2_i1
------------------------------------------------------------
------------------------------------------------------------
------------------------------------------------------------
------------------------------------------------------------
------------------------------------------------------------
------------------------------------------------------------
------------------------------------------------------------
------------------------------------------------------------
------------------------------------------------------------
------------------------------------------------------------
------------------------------------------------------------
------------------------------------------------------------
------------------------------------------------------------
------------------------------------------------------------
------------------------------------------------------------
------------------------------------------------------------
------------------------------------------------------------
------------------------------------------------------------
------------------------------------------------------------
------------------------------------------------------------
------------------------------------------------------------
------------------------------------------------------------
------------------------------------------------------------
------------------------------------------------------------
------------------------------------------------------------
------------------------------------------------------------
------------------------------------------------------------
------------------------------------------------------------
------------------------------------------------------------
------------------------------------------------------------
------------------------------------------------------------
------------------------------------------------------------
------------------------------------------------------------
------------------------------------------------------------
------------------------------------------------------------
------------------------------------------------------------
------------------------------------------------------------
------------------------------------------------------------
------------------------------------------------------------
------------------------------------------------------------
------------------------------------------------------------
------------------------------------------------------------
------------------------------------------------------------
------------------------------------------------------------
------------------------------------------------------------
------------------------------------------------------------
------------------------------------------------------------
------------------------------------------------------------
------------------------------------------------------------
------------------------------------------------------------
------------------------------------------------------------
------------------------------------------------------------
------------------------------------------------------------
------------------------------------------------------------
------------------------------------------------------------
------------------------------------------------------------
------------------------------------------------------------
------------------------------------------------------------
------------------------------------------------------------
------------------------------------------------------------
------------------------------------------------------------
------------------------------------------------------------
------------------------------------------------------------
------------------------------------------------------------
------------------------------------------------------------
------------------------------------------------------------
------------------------------------------------------------
------------------------------------------------------------
------------------------------------------------------------
------------------------------------------------------------
------------------------------------------------------------
------------------------------------------------------------
------------------------------------------------------------
------------------------------------------------------------
------------------------------------------------------------
------------------------------------------------------------
------------------------------------------------------------
------------------------------------------------------------
------------------------------------------------------------
------------------------------------------------------------
------------------------------------------------------------
------------------------------------------------------------
------------------------------------------------------------
------------------------------------------------------------
------------------------------------------------------------
------------------------------------------------------------
------------------------------------------------------------
------------------------------------------------------------
------------------------------------------------------------
------------------------------------------------------------
----------------------------------------------------CCTGTGAC
AATCACACGCTGATTCTTCTCTACTAACCACAAAGACATTGGCACCCTTTACCTAGTGTT
TGGTGCTTGAGCCGGAATGGTTGGTACAGCCCTCAGTCTTTTAATTCGAGCTGAGTTGAG
CCAACCCGGTTCTCTATTAGGTGATGACCAGATCTATAATGTCATCGTTACCGCACATGC
TTTCGTAATAATTTTCTTTATAGTTATACCTATTATGATTGGAGGCTTTGGAAATTGACT
AGTCCCACTAATGATTGGAGCACCCGACATAGCCTTCCCACGAATAAATAACATAAGCTT
CTGACTACTCCCCCCTTCATTCCTTCTCTTGCTAGCCTCATCAGGAGTCGAAGCAGGGGC
AGGGACAGGTTGAACTGTCTACCCACCCCTTGCTGGAAACTTAGCCCACGCAGGGGCTTC
AGTTGACCTAACCATCTTTTCACTACACCTAGCTGGTGTATCCTCAATTCTAGGTGCAAT
TAACTTCATTACTACGATCATTAACATAAAACCCCCAGCTACTTCACAATACCAAACCCC
CTTATTTGTGTGGGCCGTACTTGTAACAGCGGTCCTGCTCCTGCTCTCCTTACCCGTTCT
AGCTGCCGGTATTACAATACTACTAACAGATCGAAACCTAAATACCACATTCTTTGACCC
TGCAGGCGGAGGAGATCCTATCCTTTATCAACACTTATTTTGATTCTTTGGCCACCCAGA
AGTATACATTCTAATTCTGCCTGGATTTGGCATGATTTCACACATCGTAGCCTATTACGC
AGGCAAAAAAGAACCCTTTGGTTATATAGGAATAGTCTGAGCTATAATGGCCATTGGTCT
CCTAGGCTTCATTGTATGAGCACATCATATGTTTACAGTCGGGATAGACGTAGACACTCG
CGCTTACTTTACATCCGCAACGATAATTATTGCTATTCCAACAGGAGTAAAAGTATTTAG
CTGATTAGCTACACTTCATGGAGGGTCTATCAAATGAGAAACACCCCTACTATGAGCTCT
AGGCTTTATCTTCCTGTTTACAGTTGGGGGCTTAACCGGAATTGTTTTAGCCAACTCATC
CATTGACATTGTCCTTCATGACACCTATTACGTAGTTGCCCATTTCCACTACGTTTTATC
AATAGGAGCAGTATTTGCTATTATGGGAGCATTTGTACATTGATTCCCACTATTTTCAGG
ATATACTCTTCACAGTACATGAACAAAAATTCACTTTGGGGTTATATTTGCCGGAGTAAA
TTTAACCTTCTTCCCACAACACTTCCTAGGACTAGCCGGTATGCCACGACGATACTCTGA
CTACCCAGATGCCTATACCCTATGAAATACTGTCTCTTCAATTGGATCCCTAGTGTCCTT
AATCGCCGTAATCATGTTCCTATTTATTTTATGAGAAGCTTTCACTGCTAAACGGGAAGT
TCTAGCAGTAGAACTTACACCTACAAACTCAGAATGGCTCCACGGATGCCCTCCTCCATA
CCACACATTTGAAGAACCAGCATTTGTTCAAGTTCAAGCAAACTAACGAGAAAGGAAGGA
ATTGAACCCCCGTAAACTAGTTTCAAGCCAGTCACATAACCCCTCTGTCACTTTCTTCTA
TAAAAAAAAAAAAAAAAA------------------------------------------
------------------------------------------------------------
------------------------------------------------------------
------------------------------------------------------------
------------------------------------------------------------
------------------------------------------------------------
------------------------------------------------------------
------------------------------------------------------------
------------------------------------------------------------
------------------------------------------------------------
------------------------------------------------------------
------------------------------------------------------------
------------------------------------------------------------
------------------------------------------------------------
------------------------------------------------------------
------------------------------------------------------------
------------------------------------------------------------
------------------------------------------------------------
------------------------------------------------------------
------------------------------------------------------------
------------------------------------------------------------
------------------------------------------------------------
------------------------------------------------------------
------------------------------------------------------------
------------------------------------------------------------
------------------------------------------------------------
------------------------------------------------------------
------------------------------------------------------------
------------------------------------------------------------
------------------------------------------------------------
------------------------------------------------------------
------------------------------------------------------------
------------------------------------------------------------
------------------------------------------------------------
------------------------------------------------------------
------------------------------------------------------------
------------------------------------------------------------
------------------------------------------------------------
------------------------------------------------------------
------------------------------------------------------------
------------------------------------------------------------
------------------------------------------------------------
------------------------------------------------------------
------------------------------------------------------------
------------------------------------------------------------
------------------------------------------------------------
------------------------------------------------------------
------------------------------------------------------------
------------------------------------------------------------
------------------------------------------------------------
------------------------------------------------------------
------------------------------------------------------------
------------------------------------------------------------
------------------------------------------------------------
------------------------------------------------------------
------------------------------------------------------------
------------------------------------------------------------
------------------------------------------------------------
------------------------------------------------------------
------------------------------------------------------------
------------------------------------------------------------
------------------------------------------------------------
------------------------------------------------------------
------------------------------------------------------------
------------------------------------------------------------
------------------------------------------------------------
------------------------------------------------------------
------------------------------------------------------------
------------------------------------------------------------
------------------------------------------------------------
------------------------------------------------------------
------------------------------------------------------------
------------------------------------------------------------
------------------------------------------------------------
------------------------------------------------------------
------------------------------------------------------------
------------------------------------------------------------
------------------------------------------------------------
------------------------------------------------------------
------------------------------------------------------------
------------------------------------------------------------
------------------------------------------------------------
------------------------------------------------------------
------------------------------------------------------------
------------------------------------------------------------
------------------------------------------------------------
------------------------------------------------------------
------------------------------------------------------------
------------------------------------------------------------
------------------------------------------------------------
------------------------------------------------------------
------------------------------------------------------------
------------------------------------------------------------
------------------------------------------------------------
------------------------------------------------------------
------------------------------------------------------------
------------------------------------------------------------
------------------------------------------------------------
------------------------------------------------------------
------------------------------------------------------------
------------------------------------------------------------
------------------------------------------------------------
------------------------------------------------------------
------------------------------------------------------------
------------------------------------------------------------
------------------------------------------------------------
------------------------------------------------------------
------------------------------------------------------------
------------------------------------------------------------
------------------------------------------------------------
------------------------------------------------------------
------------------------------------------------------------
------------------------------------------------------------
------------------------------------------------------------
------------------------------------------------------------
------------------------------------------------------------
------------------------------------------------------------
------------------------------------------------------------
------------------------------------------------------------
------------------------------------------------------------
------------------------------------------------------------
------------------------------------------------------------
------------------------------------------------------------
------------------------------------------------------------
------------------------------------------------------------
------------------------------------------------------------
------------------------------------------------------------
------------------------------------------------------------
------------------------------------------------------------
------------------------------------------------------------
------------------------------------------------------------
------------------------------------------------------------
------------------------------------------------------------
------------------------------------------------------------
------------------------------------------------------------
------------------------------------------------------------
------------------------------------------------------------
------------------------------------------------------------
------------------------------------------------------------
------------------------------------------------------------
------------------------------------------------------------
------------------------------------------------------------
------------------------------------------------------------
------------------------------------------------------------
------------------------------------------------------------
------------------------------------------------------------
------------------------------------------------------------
------------------------------------------------------------
------------------------------------------------------------
------------------------------------------------------------
------------------------------------------------------------
------------------------------------------------------------
------------------------------------------------------------
------------------------------------------------------------
------------------------------------------------------------
------------------------------------------------------------
------------------------------------------------------------
------------------------------------------------------------
------------------------------------------------------------
----------------------------------
>C_TR20743|c0_g1_i1
------------------------------------------------------------
------------------------------------------------------------
------------------------------------------------------------
------------------------------------------------------------
------------------------------------------------------------
------------------------------------------------------------
------------------------------------------------------------
------------------------------------------------------------
------------------------------------------------------------
------------------------------------------------------------
------------------------------------------------------------
------------------------------------------------------------
------------------------------------------------------------
------------------------------------------------------------
------------------------------------------------------------
------------------------------------------------------------
------------------------------------------------------------
------------------------------------------------------------
------------------------------------------------------------
------------------------------------------------------------
------------------------------------------------------------
------------------------------------------------------------
------------------------------------------------------------
------------------------------------------------------------
------------------------------------------------------------
------------------------------------------------------------
------------------------------------------------------------
------------------------------------------------------------
------------------------------------------------------------
------------------------------------------------------------
------------------------------------------------------------
------------------------------------------------------------
------------------------------------------------------------
------------------------------------------------------------
------------------------------------------------------------
------------------------------------------------------------
------------------------------------------------------------
------------------------------------------------------------
------------------------------------------------------------
------------------------------------------------------------
------------------------------------------------------------
------------------------------------------------------------
------------------------------------------------------------
------------------------------------------------------------
------------------------------------------------------------
------------------------------------------------------------
--------------------------TGCAAAAGGCCTAAGCCCTTTAGACCGGAGGTTC
AAATCCTCCCCTTAGTTATGATAACTCTACTCATAACGCACTTAATTAATCCACTAGCCT
ACATAATTCCTGTACTCCTAGCAGTAGCCTTCCTTACTCTAATTGAACGAAAAGTATTGG
GCTATATACAGCACCGAAAAGGCCCAAACGTGGTTGGCCCCTACGGATTACTACAACCAA
TTGCAGATGGAGTAAAACTATTTATTAAAGAACCAGTTCGACCATCCACCTCCTCACCAT
TCCTTTTTCTCGCCACCCCAATACTTGCTCTAACCCTAGCCCTTACCCTCTGAGCCCCAA
TACCAATTCCACACCCAGTAACAAACCTAAACTTAGGTATCCTATTTATCCTGGCCCTCT
CTAGTCTAGCTGTTTACTCAATTCTAGGCTCAGGATGAGCATCCAATTCAAAATATGCTC
TCATCGGAGCTCTTCGTGCTGTAGCCCAAACAATTTCTTACGAGGTAAGCCTCGGCTTAA
TTCTCCTGTCTGTAATCATACTTTCAGGAGGTTTTACCCTACAAATGTTTAACATAACAC
AAGAAGCTACCTGACTTCTACTCCCAGCTTGACCCATAGCAGCAATATGATACATCTCCA
CCCTAGCAGAGACTAACCGAGCCCCCTTCGACCTAACCGAAGGTGAATCAGAACTAGTAT
CAGGATTCAACGTAGAATACGCTGGAGGGCCATTCGCACTATTTTTTCTAGCCGAATACG
CCAACATTCTTCTTATAAATACCCTATCAGCCATCCTATTCCTAGGAGCATCTCATATTC
TCCTAGCCCCTGAACTAACCTCAGCCAATATTATAACAAAGGCCGCACTCCTCTCAATCC
TTTTCCTATGAGTGCGAGCCTCTTACCCACGATTCCGATACGACCAACTAATACATCTAG
TATGAAAAAACTTCCTACCCCTGACCCTAGCTCTAATCCTATGACACATTGCCCTACCAA
TCGCATTTGCTGGTCTTCCCCCACAATAATTACAAAAAAAAAA-----------------
------------------------------------------------------------
------------------------------------------------------------
------------------------------------------------------------
------------------------------------------------------------
------------------------------------------------------------
------------------------------------------------------------
------------------------------------------------------------
------------------------------------------------------------
------------------------------------------------------------
------------------------------------------------------------
------------------------------------------------------------
------------------------------------------------------------
------------------------------------------------------------
------------------------------------------------------------
------------------------------------------------------------
------------------------------------------------------------
------------------------------------------------------------
------------------------------------------------------------
------------------------------------------------------------
------------------------------------------------------------
------------------------------------------------------------
------------------------------------------------------------
------------------------------------------------------------
------------------------------------------------------------
------------------------------------------------------------
------------------------------------------------------------
------------------------------------------------------------
------------------------------------------------------------
------------------------------------------------------------
------------------------------------------------------------
------------------------------------------------------------
------------------------------------------------------------
------------------------------------------------------------
------------------------------------------------------------
------------------------------------------------------------
------------------------------------------------------------
------------------------------------------------------------
------------------------------------------------------------
------------------------------------------------------------
------------------------------------------------------------
------------------------------------------------------------
------------------------------------------------------------
------------------------------------------------------------
------------------------------------------------------------
------------------------------------------------------------
------------------------------------------------------------
------------------------------------------------------------
------------------------------------------------------------
------------------------------------------------------------
------------------------------------------------------------
------------------------------------------------------------
------------------------------------------------------------
------------------------------------------------------------
------------------------------------------------------------
------------------------------------------------------------
------------------------------------------------------------
------------------------------------------------------------
------------------------------------------------------------
------------------------------------------------------------
------------------------------------------------------------
------------------------------------------------------------
------------------------------------------------------------
------------------------------------------------------------
------------------------------------------------------------
------------------------------------------------------------
------------------------------------------------------------
------------------------------------------------------------
------------------------------------------------------------
------------------------------------------------------------
------------------------------------------------------------
------------------------------------------------------------
------------------------------------------------------------
------------------------------------------------------------
------------------------------------------------------------
------------------------------------------------------------
------------------------------------------------------------
------------------------------------------------------------
------------------------------------------------------------
------------------------------------------------------------
------------------------------------------------------------
------------------------------------------------------------
------------------------------------------------------------
------------------------------------------------------------
------------------------------------------------------------
------------------------------------------------------------
------------------------------------------------------------
------------------------------------------------------------
------------------------------------------------------------
------------------------------------------------------------
------------------------------------------------------------
------------------------------------------------------------
------------------------------------------------------------
------------------------------------------------------------
------------------------------------------------------------
------------------------------------------------------------
------------------------------------------------------------
------------------------------------------------------------
------------------------------------------------------------
------------------------------------------------------------
------------------------------------------------------------
------------------------------------------------------------
------------------------------------------------------------
------------------------------------------------------------
------------------------------------------------------------
------------------------------------------------------------
------------------------------------------------------------
------------------------------------------------------------
------------------------------------------------------------
------------------------------------------------------------
------------------------------------------------------------
------------------------------------------------------------
------------------------------------------------------------
------------------------------------------------------------
------------------------------------------------------------
------------------------------------------------------------
------------------------------------------------------------
------------------------------------------------------------
------------------------------------------------------------
------------------------------------------------------------
------------------------------------------------------------
------------------------------------------------------------
------------------------------------------------------------
------------------------------------------------------------
------------------------------------------------------------
------------------------------------------------------------
------------------------------------------------------------
------------------------------------------------------------
------------------------------------------------------------
------------------------------------------------------------
------------------------------------------------------------
------------------------------------------------------------
------------------------------------------------------------
------------------------------------------------------------
------------------------------------------------------------
------------------------------------------------------------
------------------------------------------------------------
------------------------------------------------------------
------------------------------------------------------------
------------------------------------------------------------
------------------------------------------------------------
------------------------------------------------------------
------------------------------------------------------------
------------------------------------------------------------
------------------------------------------------------------
------------------------------------------------------------
------------------------------------------------------------
------------------------------------------------------------
------------------------------------------------------------
------------------------------------------------------------
------------------------------------------------------------
------------------------------------------------------------
------------------------------------------------------------
------------------------------------------------------------
------------------------------------------------------------
------------------------------------------------------------
------------------------------------------------------------
------------------------------------------------------------
------------------------------------------------------------
------------------------------------------------------------
------------------------------------------------------------
------------------------------------------------------------
------------------------------------------------------------
------------------------------------------------------------
------------------------------------------------------------
------------------------------------------------------------
------------------------------------------------------------
------------------------------------------------------------
------------------------------------------------------------
------------------------------------------------------------
------------------------------------------------------------
------------------------------------------------------------
------------------------------------------------------------
------------------------------------------------------------
------------------------------------------------------------
------------------------------------------------------------
------------------------------------------------------------
------------------------------------------------------------
------------------------------------------------------------
------------------------------------------------------------
------------------------------------------------------------
------------------------------------------------------------
------------------------------------------------------------
------------------------------------------------------------
------------------------------------------------------------
------------------------------------------------------------
------------------------------------------------------------
------------------------------------------------------------
------------------------------------------------------------
------------------------------------------------------------
------------------------------------------------------------
------------------------------------------------------------
------------------------------------------------------------
------------------------------------------------------------
------------------------------------------------------------
------------------------------------------------------------
------------------------------------------------------------
------------------------------------------------------------
------------------------------------------------------------
------------------------------------------------------------
------------------------------------------------------------
------------------------------------------------------------
------------------------------------------------------------
------------------------------------------------------------
------------------------------------------------------------
------------------------------------------------------------
------------------------------------------------------------
------------------------------------------------------------
------------------------------------------------------------
------------------------------------------------------------
------------------------------------------------------------
------------------------------------------------------------
------------------------------------------------------------
------------------------------------------------------------
----------------------------------
>TR20743|c1_g1_i1
------------------------------------------------------------
------------------------------------------------------------
------------------------------------------------------------
------------------------------------------------------------
------------------------------------------------------------
------------------------------------------------------------
------------------------------------------------------------
------------------------------------------------------------
------------------------------------------------------------
------------------------------------------------------------
------------------------------------------------------------
------------------------------------------------------------
------------------------------------------------------------
------------------------------------------------------------
------------------------------------------------------------
------------------------------------------------------------
------------------------------------------------------------
------------------------------------------------------------
------------------------------------------------------------
------------------------------------------------------------
------------------------------------------------------------
------------------------------------------------------------
------------------------------------------------------------
------------------------------------------------------------
------------------------------------------------------------
------------------------------------------------------------
------------------------------------------------------------
------------------------------------------------------------
------------------------------------------------------------
------------------------------------------------------------
------------------------------------------------------------
------------------------------------------------------------
------------------------------------------------------------
------------------------------------------------------------
------------------------------------------------------------
------------------------------------------------------------
------------------------------------------------------------
------------------------------------------------------------
------------------------------------------------------------
------------------------------------------------------------
------------------------------------------------------------
------------------------------------------------------------
------------------------------------------------------------
------------------------------------------------------------
------------------------------------------------------------
------------------------------------------------------------
------------------------------------------------------------
------------------------------------------------------------
------------------------------------------------------------
------------------------------------------------------------
------------------------------------------------------------
------------------------------------------------------------
------------------------------------------------------------
------------------------------------------------------------
------------------------------------------------------------
------------------------------------------------------------
------------------------------------------------------------
------------------------------------------------------------
------------------------------------------------------------
------------------------------------------------------------
------------------------------------------------------------
------------------------------------------------------------
------------------------------------------------------------
------------GTCTTCCCCCACAATAATTACGGAACCGTGCCTGAATGTCCAAGGGCC
ACTTTGATAGAGTGACTCACGGAGGCTAAAATCCTCCCGGCTCCTATGGAAAGAAGGGAC
TCGAACCCACATCCCAGAGATCAAAACTCCAAGTGTTTCCATTACACCACTTTCCAGTAA
GATCAGCTAAAATAAGCTTTTGGGCCCATACCCCAAAAATGTAGGTTAAACTCCTTCTCT
TACTAATGAATCCCTACGTTCTAGCCATTTTCCTATCAAGTCTGGGCTTAGGAACAACAC
TAACCTTTGCTAGCTCCCATTGACTCCTAGCCTGAATAGGATTAGAAATTAACACCCTAG
CCATCCTCCCATTAATAGCCCAACAACACCACCCCCGATCAGTAGAAGCCACCACTAAAT
ACTTTCTAGCCCAAGCAACCGCAGCAGCTACTATCCTCTTTGCAAGCACAACAAACGCAT
GAATTACAGGAGAATGAAATATTACCCACATATCACACCCAGCCGCTACCATCGTAATTA
CAACAGCACTAGCCATGAAAGTAGGCTTAGCACCAATGCACTTCTGAATACCCCCAGTGC
TCCAAGGCCTAGACCTTACTACAGGACTAATTATGGCAACATGACAGAAACTAGCACCAT
TTGTCCTACTAATCCAAGTAGCCCCTACTACACATCCAACACTACTAATACTACTCGGAC
TTCTCTCCACAATGATCGGAGGCTGAGGAGGAATAAACCAAACTCAACTACGAAAAATAT
TAGCTTACTCATCAATCGCTCACCTAGGCTGAATAATTATCGTAATCCAATTTATACCTC
AATTAACCACCCTAACCCTAAGCATTTATATTACCATAACATCCGCAGCATTCCTAACAT
TTAAGCTTCTCCTAAGCACAAAAATTAATATACTAGCACTAGCCTGGTCCAAAACCCCAG
TCACCACAGCAACCACTGCCCTAATTCTCCTCTCCCTAGCTGGGCTCCCACCACTAACAG
GCTTCATACCAAAATGACTAATCCTACAAGAACTAACAAAACAAGAATTACCCTTCACTG
CAACAATCCTTGCCCTAACCACCCTACTAAGTCTATACTTTTATCTACGCCTATGCTACG
CCATAACCCTAACAATCGCCCCAAGTATAAACAATGCTACAACCCCATGACGCCTAACAA
ATACACAAACAACATTACCATTAGCCATCTCTACAACACTAACCCTAATACTCCTACCAC
TAACCCCAGCTATTCAAGCACTAGTCTACTAAAAAAAAAAA-------------------
------------------------------------------------------------
------------------------------------------------------------
------------------------------------------------------------
------------------------------------------------------------
------------------------------------------------------------
------------------------------------------------------------
------------------------------------------------------------
------------------------------------------------------------
------------------------------------------------------------
------------------------------------------------------------
------------------------------------------------------------
------------------------------------------------------------
------------------------------------------------------------
------------------------------------------------------------
------------------------------------------------------------
------------------------------------------------------------
------------------------------------------------------------
------------------------------------------------------------
------------------------------------------------------------
------------------------------------------------------------
------------------------------------------------------------
------------------------------------------------------------
------------------------------------------------------------
------------------------------------------------------------
------------------------------------------------------------
------------------------------------------------------------
------------------------------------------------------------
------------------------------------------------------------
------------------------------------------------------------
------------------------------------------------------------
------------------------------------------------------------
------------------------------------------------------------
------------------------------------------------------------
------------------------------------------------------------
------------------------------------------------------------
------------------------------------------------------------
------------------------------------------------------------
------------------------------------------------------------
------------------------------------------------------------
------------------------------------------------------------
------------------------------------------------------------
------------------------------------------------------------
------------------------------------------------------------
------------------------------------------------------------
------------------------------------------------------------
------------------------------------------------------------
------------------------------------------------------------
------------------------------------------------------------
------------------------------------------------------------
------------------------------------------------------------
------------------------------------------------------------
------------------------------------------------------------
------------------------------------------------------------
------------------------------------------------------------
------------------------------------------------------------
------------------------------------------------------------
------------------------------------------------------------
------------------------------------------------------------
------------------------------------------------------------
------------------------------------------------------------
------------------------------------------------------------
------------------------------------------------------------
------------------------------------------------------------
------------------------------------------------------------
------------------------------------------------------------
------------------------------------------------------------
------------------------------------------------------------
------------------------------------------------------------
------------------------------------------------------------
------------------------------------------------------------
------------------------------------------------------------
------------------------------------------------------------
------------------------------------------------------------
------------------------------------------------------------
------------------------------------------------------------
------------------------------------------------------------
------------------------------------------------------------
------------------------------------------------------------
------------------------------------------------------------
------------------------------------------------------------
------------------------------------------------------------
------------------------------------------------------------
------------------------------------------------------------
------------------------------------------------------------
------------------------------------------------------------
------------------------------------------------------------
------------------------------------------------------------
------------------------------------------------------------
------------------------------------------------------------
------------------------------------------------------------
------------------------------------------------------------
------------------------------------------------------------
------------------------------------------------------------
------------------------------------------------------------
------------------------------------------------------------
------------------------------------------------------------
------------------------------------------------------------
------------------------------------------------------------
------------------------------------------------------------
------------------------------------------------------------
------------------------------------------------------------
------------------------------------------------------------
------------------------------------------------------------
------------------------------------------------------------
------------------------------------------------------------
------------------------------------------------------------
------------------------------------------------------------
------------------------------------------------------------
------------------------------------------------------------
------------------------------------------------------------
------------------------------------------------------------
------------------------------------------------------------
------------------------------------------------------------
------------------------------------------------------------
------------------------------------------------------------
------------------------------------------------------------
------------------------------------------------------------
------------------------------------------------------------
------------------------------------------------------------
------------------------------------------------------------
------------------------------------------------------------
------------------------------------------------------------
------------------------------------------------------------
------------------------------------------------------------
------------------------------------------------------------
------------------------------------------------------------
------------------------------------------------------------
------------------------------------------------------------
------------------------------------------------------------
------------------------------------------------------------
------------------------------------------------------------
------------------------------------------------------------
------------------------------------------------------------
------------------------------------------------------------
------------------------------------------------------------
------------------------------------------------------------
------------------------------------------------------------
------------------------------------------------------------
------------------------------------------------------------
------------------------------------------------------------
------------------------------------------------------------
------------------------------------------------------------
------------------------------------------------------------
------------------------------------------------------------
------------------------------------------------------------
------------------------------------------------------------
------------------------------------------------------------
------------------------------------------------------------
------------------------------------------------------------
------------------------------------------------------------
------------------------------------------------------------
------------------------------------------------------------
------------------------------------------------------------
------------------------------------------------------------
------------------------------------------------------------
------------------------------------------------------------
------------------------------------------------------------
------------------------------------------------------------
------------------------------------------------------------
------------------------------------------------------------
------------------------------------------------------------
------------------------------------------------------------
------------------------------------------------------------
------------------------------------------------------------
------------------------------------------------------------
------------------------------------------------------------
------------------------------------------------------------
------------------------------------------------------------
------------------------------------------------------------
------------------------------------------------------------
------------------------------------------------------------
------------------------------------------------------------
------------------------------------------------------------
------------------------------------------------------------
------------------------------------------------------------
------------------------------------------------------------
------------------------------------------------------------
------------------------------------------------------------
------------------------------------------------------------
------------------------------------------------------------
------------------------------------------------------------
------------------------------------------------------------
------------------------------------------------------------
------------------------------------------------------------
------------------------------------------------------------
------------------------------------------------------------
------------------------------------------------------------
------------------------------------------------------------
------------------------------------------------------------
------------------------------------------------------------
------------------------------------------------------------
------------------------------------------------------------
----------------------------------
>C_TR25681|c0_g1_i1
------------------------------------------------------------
------------------------------------------------------------
------------------------------------------------------------
------------------------------------------------------------
------------------------------------------------------------
------------------------------------------------------------
------------------------------------------------------------
------------------------------------------------------------
------------------------------------------------------------
------------------------------------------------------------
------------------------------------------------------------
------------------------------------------------------------
------------------------------------------------------------
------------------------------------------------------------
------------------------------------------------------------
------------------------------------------------------------
------------------------------------------------------------
------------------------------------------------------------
------------------------------------------------------------
------------------------------------------------------------
------------------------------------------------------------
------------------------------------------------------------
------------------------------------------------------------
------------------------------------------------------------
------------------------------------------------------------
------------------------------------------------------------
------------------------------------------------------------
------------------------------------------------------------
------------------------------------------------------------
------------------------------------------------------------
------------------------------------------------------------
------------------------------------------------------------
------------------------------------------------------------
------------------------------------------------------------
------------------------------------------------------------
------------------------------------------------------------
------------------------------------------------------------
------------------------------------------------------------
------------------------------------------------------------
------------------------------------------------------------
------------------------------------------------------------
------------------------------------------------------------
------------------------------------------------------------
------------------------------------------------------------
------------------------------------------------------------
------------------------------------------------------------
------------------------------------------------------------
------------------------------------------------------------
------------------------------------------------------------
------------------------------------------------------------
------------------------------------------------------------
------------------------------------------------------------
------------------------------------------------------------
------------------------------------------------------------
------------------------------------------------------------
------------------------------------------------------------
------------------------------------------------------------
------------------------------------------------------------
------------------------------------------------------------
------------------------------------------------------------
------------------------------------------------------------
------------------------------------------------------------
------------------------------------------------------------
------------------------------------------------------------
------------------------------------------------------------
------------------------------------------------------------
------------------------------------------------------------
------------------------------------------------------------
------------------------------------------------------------
------------------------------------------------------------
------------------------------------------------------------
------------------------------------------------------------
------------------------------------------------------------
------------------------------------------------------------
------------------------------------------------------------
------------------------------------------------------------
------------------------------------------------------------
------------------------------------------------------------
------------------------------------------------------------
------------------------------------------------------------
------------------------------------------------------------
------------------------------------------------------------
------------------------------------------------------------
------------------------------------------------------------
------------------------------------------------------------
------------------------------------------------------------
------------------------------------------------------------
------------------------------------------------------------
------------------------------------------------------------
------------------------------------------------------------
------------------------------------------------------------
------------------------------------------------------------
------------------------------------------------------------
------------------------------------------------------------
------------------------------------------------------------
------------------------------------------------------------
------------------------------------------------------------
------------------------------------------------------------
------------------------------------------------------------
------------------------------------------------------------
------------------------------------------------------------
------------------------------------------------------------
------------------------------------------------------------
------------------------------------------------------------
------------------------------------------------------------
------------------------------------------------------------
------------------------------------------------------------
------------------------------------------------------------
------------------------------------------------------------
------------------------------------------------------------
------------------------------------------------------------
------------------------------------------------------------
------------------------------------------------------------
------------------------------------------------------------
------------------------------------------------------------
------------------------------------------------------------
------------------------------------------------------------
------------------------------------------------------------
------------------------------------------------------------
------------------------------------------------------------
------------------------------------------------------------
------------------------------------------------------------
------------------------------------------------------------
------------------------------------------------------------
------------------------------------------------------------
------------------------------------------------------------
------------------------------------------------------------
------------------------------------------------------------
------------------------------------------------------------
------------------------------------------------------------
------------------------------------------------------------
------------------------------------------------------------
------------------------------------------------------------
------------------------------------------------------------
------------------------------------------------------------
------------------------------------------------------------
------------------------------------------------------------
------------------------------------------------------------
------------------------------------------------------------
------------------------------------------------------------
------------------------------------------------------------
------------------------------------------------------------
------------------------------------------------------------
------------------------------------------------------------
------------------------------------------------------------
------------------------------------------------------------
------------------------------------------------------------
------------------------------------------------------------
------------------------------------------------------------
------------------------------------------------------------
------------------------------------------------------------
------------------------------------------------------------
------------------------------------------------------------
------------------------------------------------------------
------------------------------------------------------------
------------------------------------------------------------
------------------------------------------------------------
------------------------------------------------------------
------------------------------------------------------------
------------------------------------------------------------
------------------------------------------------------------
------------------------------------------------------------
------------------------------------------------------------
------------------------------------------------------------
------------------------------------------------------------
--------------------------TCACACTTGGACTAATTTACGAATGGATCCAAGG
AGGCTTAGAATGAGCTGAATAGGGGATTAGTCCAAAACAAGACCTCTGATTTCGGCTCAG
AAGACCGTGGTTTAAAACCACGATCCCCTTATGACACCAGTACACTTCAGCTTTACCTCA
GCATTTATTCTAGGACTAATAGGCTTAACCTTCCACCGCACCCATCTACTGTCAGCTCTC
CTATGTCTAGAAGGAATAATACTATCCCTCTTCATCGCCCTAGCCCTATGAGCCCTACAA
TTAGAATCAACAACCTTCTCTGCAGCCCCAATATTACTCCTAGCATTTTCAGCCTGTGAA
GCTAGCGCTGGGTTAGCCCTCTTAGTTGCGACAGCTCGTACCCATGGAACAGACCGCCTA
AAAACCTTAAACCTCTTACAATGCTAAAAATCTTAATTCCAACAATTATGCTATTTCCCA
CAATCTGACTCACCCCGTCAAAATGACTATGAACTTTTTCCACCGCTCAAAGCCTTTTCA
TCGCCCTAATCAGCCTCATTTGACTAAAATGAAACTCAGAAACAGGCTGAACCGCCTCTA
ACCTTTACATGGGCACTGACCCACTGTCCACCCCCCTGCTAGTCCTAACTTGCTGACTCC
TGCCTCTTATAATCCTCGCTAGCCAGAACCACATTACCCCCGAACCCCTAAACCGCCAAC
GAACCTACATTATACTACTTGCCTCCCTCCAAACCTTCTTAATTTTAGCATTTGGAGCTA
CGGAAATCATCATATTCTATGTTATATTTGAAGCAACCCTAATTCCAACCCTCATTATTA
TTACCCGCTGAGGGAATCAATCAGAGCGACTAAACGCAGGTACCTACTTCTTATTTTATA
CACTAGCAGGGTCCCTACCCCTACTAGTTGCCCTCTTGCTTCTCCACCACAACACAGGAA
CTTTATCCATGTCCATTATTCAATACTCCCAGCCCCTATCACTCCACTCATGAAGCGACA
AAATCTGATGAATAGGCTGTTTAATTGCCTTCCTAGTAAAAATACCTCTTTACGGAGTAC
ACCTCTGACTACCAAAAGCCCACGTAGAAGCACCAGTAGCAGGTTCAATAGTTCTAGCTG
CGATCCTACTAAAACTTGGGGGGTACGGAATAATACGTATACTAGTTATACTAGACCCCT
TATCCAAAGACATAGCATACCCCTTTATTATTCTTGCTCTCTGGGGTATTATTATGACAG
GCTCCATCTGCCTTCGACAAACAGATCTAAAATCCCTTATCGCTTACTCATCAGTTAGTC
ACATAGGCCTAGTGGCAGCAGGAGTTTTAATTCAAACCCCATGAGGATTTACAGGAGCCA
TTATCCTCATAATTGCCCATGGACTAGTATCTTCAGCTCTATTCTGCTTAGCCAACACAA
CATACGAACGTACACATAGCCGTACTATAGTACTCGCCCGAGGCTTACAGGTAATTTTCC
CACTCACTGCTACCTGGTGATTTATTGCTAATTTAGCAAATCTTGCCCTCCCTCCACTAC
CAAACCTAATAGGAGAAGTAATTATCATTACAGCAATATTTAACTGATCCCCCCTAACCC
TAATCCTGACCGGAACAGGCACACTAATTACAGCAGCCTATTCTCTTTACCTCTTCTTAA
TAACACAACGAGGCTCCCTCCCAACCCACATCATAAACCTCCAACCCTTCCACACTCGAG
AACACCTCCTAATAACCCTTCACCTCCTCCCAATTATTCTACTAATTACAAAACCAGAAC
TAATATGAGGATGATGGTATTAAAAAAAAA------------------------------
------------------------------------------------------------
------------------------------------------------------------
------------------------------------------------------------
------------------------------------------------------------
------------------------------------------------------------
------------------------------------------------------------
------------------------------------------------------------
------------------------------------------------------------
------------------------------------------------------------
------------------------------------------------------------
------------------------------------------------------------
------------------------------------------------------------
------------------------------------------------------------
------------------------------------------------------------
------------------------------------------------------------
------------------------------------------------------------
------------------------------------------------------------
------------------------------------------------------------
------------------------------------------------------------
------------------------------------------------------------
------------------------------------------------------------
------------------------------------------------------------
------------------------------------------------------------
------------------------------------------------------------
------------------------------------------------------------
------------------------------------------------------------
------------------------------------------------------------
------------------------------------------------------------
------------------------------------------------------------
------------------------------------------------------------
------------------------------------------------------------
------------------------------------------------------------
------------------------------------------------------------
------------------------------------------------------------
------------------------------------------------------------
------------------------------------------------------------
------------------------------------------------------------
------------------------------------------------------------
------------------------------------------------------------
------------------------------------------------------------
------------------------------------------------------------
------------------------------------------------------------
------------------------------------------------------------
------------------------------------------------------------
------------------------------------------------------------
------------------------------------------------------------
------------------------------------------------------------
------------------------------------------------------------
------------------------------------------------------------
------------------------------------------------------------
------------------------------------------------------------
------------------------------------------------------------
------------------------------------------------------------
------------------------------------------------------------
------------------------------------------------------------
------------------------------------------------------------
------------------------------------------------------------
------------------------------------------------------------
------------------------------------------------------------
------------------------------------------------------------
------------------------------------------------------------
------------------------------------------------------------
------------------------------------------------------------
------------------------------------------------------------
------------------------------------------------------------
------------------------------------------------------------
------------------------------------------------------------
------------------------------------------------------------
------------------------------------------------------------
------------------------------------------------------------
------------------------------------------------------------
------------------------------------------------------------
------------------------------------------------------------
------------------------------------------------------------
------------------------------------------------------------
------------------------------------------------------------
------------------------------------------------------------
------------------------------------------------------------
------------------------------------------------------------
------------------------------------------------------------
------------------------------------------------------------
----------------------------------
>C_TR25859|c0_g1_i1
------------------------------------------------------------
------------------------------------------------------------
------------------------------------------------------------
------------------------------------------------------------
------------------------------------------------------------
------------------------------------------------------------
------------------------------------------------------------
------------------------------------------------------------
------------------------------------------------------------
------------------------------------------------------------
------------------------------------------------------------
------------------------------------------------------------
------------------------------------------------------------
------------------------------------------------------------
------------------------------------------------------------
------------------------------------------------------------
------------------------------------------------------------
------------------------------------------------------------
------------------------------------------------------------
------------------------------------------------------------
------------------------------------------------------------
------------------------------------------------------------
------------------------------------------------------------
------------------------------------------------------------
------------------------------------------------------------
------------------------------------------------------------
------------------------------------------------------------
------------------------------------------------------------
------------------------------------------------------------
------------------------------------------------------------
------------------------------------------------------------
------------------------------------------------------------
------------------------------------------------------------
------------------------------------------------------------
------------------------------------------------------------
------------------------------------------------------------
------------------------------------------------------------
------------------------------------------------------------
------------------------------------------------------------
------------------------------------------------------------
------------------------------------------------------------
------------------------------------------------------------
------------------------------------------------------------
------------------------------------------------------------
------------------------------------------------------------
------------------------------------------------------------
------------------------------------------------------------
------------------------------------------------------------
------------------------------------------------------------
------------------------------------------------------------
------------------------------------------------------------
------------------------------------------------------------
------------------------------------------------------------
------------------------------------------------------------
------------------------------------------------------------
------------------------------------------------------------
------------------------------------------------------------
------------------------------------------------------------
------------------------------------------------------------
------------------------------------------------------------
------------------------------------------------------------
------------------------------------------------------------
------------------------------------------------------------
------------------------------------------------------------
------------------------------------------------------------
------------------------------------------------------------
------------------------------------------------------------
------------------------------------------------------------
------------------------------------------------------------
------------------------------------------------------------
------------------------------------------------------------
------------------------------------------------------------
------------------------------------------------------------
------------------------------------------------------------
------------------------------------------------------------
------------------------------------------------------------
------------------------------------------------------------
------------------------------------------------------------
------------------------------------------------------------
------------------------------------------------------------
------------------------------------------------------------
------------------------------------------------------------
------------------------------------------------------------
------------------------------------------------------------
------------------------------------------------------------
------------------------------------------------------------
------------------------------------------------------------
------------------------------------------------------------
------------------------------------------------------------
------------------------------------------------------------
------------------------------------------------------------
------------------------------------------------------------
------------------------------------------------------------
------------------------------------------------------------
------------------------------------------------------------
------------------------------------------------------------
------------------------------------------------------------
------------------------------------------------------------
------------------------------------------------------------
------------------------------------------------------------
------------------------------------------------------------
------------------------------------------------------------
------------------------------------------------------------
------------------------------------------------------------
------------------------------------------------------------
------------------------------------------------------------
------------------------------------------------------------
------------------------------------------------------------
------------------------------------------------------------
------------------------------------------------------------
------------------------------------------------------------
------------------------------------------------------------
------------------------------------------------------------
------------------------------------------------------------
------------------------------------------------------------
------------------------------------------------------------
------------------------------------------------------------
------------------------------------------------------------
------------------------------------------------------------
------------------------------------------------------------
------------------------------------------------------------
------------------------------------------------------------
------------------------------------------------------------
------------------------------------------------------------
------------------------------------------------------------
------------------------------------------------------------
------------------------------------------------------------
------------------------------------------------------------
------------------------------------------------------------
------------------------------------------------------------
------------------------------------------------------------
------------------------------------------------------------
------------------------------------------------------------
------------------------------------------------------------
------------------------------------------------------------
------------------------------------------------------------
------------------------------------------------------------
------------------------------------------------------------
------------------------------------------------------------
------------------------------------------------------------
------------------------------------------------------------
------------------------------------------------------------
------------------------------------------------------------
------------------------------------------------------------
------------------------------------------------------------
------------------------------------------------------------
------------------------------------------------------------
------------------------------------------------------------
------------------------------------------------------------
------------------------------------------------------------
------------------------------------------------------------
------------------------------------------------------------
------------------------------------------------------------
------------------------------------------------------------
------------------------------------------------------------
------------------------------------------------------------
------------------------------------------------------------
------------------------------------------------------------
------------------------------------------------------------
------------------------------------------------------------
------------------------------------------------------------
------------------------------------------------------------
------------------------------------------------------------
------------------------------------------------------------
------------------------------------------------------------
------------------------------------------------------------
------------------------------------------------------------
------------------------------------------------------------
------------------------------------------------------------
------------------------------------------------------------
------------------------------------------------------------
------------------------------------------------------------
------------------------------------------------------------
------------------------------------------------------------
------------------------------------------------------------
------------------------------------------------------------
------------------------------------------------------------
------------------------------------------------------------
------------------------------------------------------------
------------------------------------------------------------
------------------------------------------------------------
------------------------------------------------------------
------------------------------------------------------------
------------------------------------------------------------
------------------------------------------------------------
------------------------------------------------------------
------------------------------------------------------------
------------------------------------------------------------
------------------------------------------------------------
------------------------------------------------------------
------------------------------------------------------------
------------------------------------------------------------
------------------------------------------------------------
------------------------------------------------------------
------------------------------------------------------------
------------------------------------------------------------
------------------------------------------------------------
-------------------------CATGGCTCACTCGAGCTTCTAAAGGATAACAGCTC
ATCCATTGGTCTTAGGAACCAAAAACTCTTGGTGCAAATCCAAGTAGCAGCTATGACAAA
TCTAGTAATGTCTTCCACCCTCATACTAATTCTAATTACCCTGATGTCCCCACTATTCAC
TGCCCTCCACCCAAAGCCCCTAAACCCTAATTGAGCCTCCACACACGTCAAAACAGCCGT
AGCCACTGCATTCTTCATTAGCCTAGTTCCCCTTATAATTTTCCTTAACCAAGGAACAGA
AAGCATAATTACTATTATTCACTGAATAAACATCATAACCTTCGACATTAATATTAGTTT
TAAATTTGACCTCTACTCAATCATCTTTACACCAATTGCCCTATATGTCACATGATCCAT
TCTAGAATTTGCATTATGATACATACATACCGATCCAAACATCAACCAATTCTTTAAATA
TCTACTTCTTTTCCTAGTAGCTATAATTATTCTAGTCACTGCCAACAATCTCTTCCAACT
ATTTATTGGCTGAGAAGGGGTAGGCATTATATCCTTTCTACTAATTGGCTGATGACACGG
ACGAGCTGACGCTAACACTGCAGCCCTCCAAGCCGTCCTATATAACCGAATTGGTGATAT
CGGATTAATCCTAGCCACAGCTTGAATTGCAATCAACCTAAACTCATGGGAAATCCCCCA
AATCTTTCTATCCTCCAAACACTTTGATATAACTTTACCCCTAATTGGACTAATTATTGC
AGCTACAGGTAAATCAGCCCAATTTGGCCTCCACCCATGGCTTCCCTCGGCAATAGAAGG
TCCAACCCCAGTTTCCGCCCTACTACACTCAAGCACCATAGTCGTCGCCGGAATTTTTCT
CCTCATTCGACTACACCCCCTAATAGAAAATAACCAACTAGCCCTCACAACCTGCCTATG
TTTAGGCGCCCTAACCACCTTCTTTACAGCTGCCTGTGCCCTGACCCAGAATGACATCAA
AAAAATTGTAGCTTTCTCAACATCCAGCCAACTAGGACTAATAATAGTGACAATTGGCCT
AAACCAACCACAACTAGCCTTCCTACATATCTGCACACACGCATTTTTTAAAGCCATACT
ATTTTTATGCTCCGGTTCCATCATTCACAGCCTCAACGACGAACAAGACATCCGAAAAAT
AGGAGGACTCCACAAACTTTTACCGTTTACATCAACCTGCCTGACTATCGGCAGCCTAGC
CCTGACCGGCACCCCATTCTTAACAGGATTCTTCTCAAAAGACGCCATCATTGAAGCCCT
AAACACCTCCTACCTTAACGCCTGAGCCCTAGCCCTCACATTAATCGCCACCTCCTTTAC
CGCAATTTACAGCTTCCGAGTCATTTTTTACGTAACTATAGGAAGCCCACGATTCCTCAC
CCTCGTACCCCTCAATGAAAACAATCCCCTAGTAATAAACCCAATCAAACGACTGGCTTG
AGGAAGCATCATCGCAGGCCTAGTAATTACATCAAACTTTCTTCCATCAAAAACCCCCAT
CATAACAATAGCCCCATCCTTAAAACTAGCCGCGCTAGCAATTACCATCTCAGGACTGAT
TATTGCAATGGCCCTCTCAACAACAGCTTCAACACAAATTAAAGTTACCCCAACACTAGC
TCTGCACAATATATCCAATATACTAGGGTACTTTACCTCAATTATTCATCGCCTCACCCC
AAAATCCAGCTTAACCCTAGGAAAACAAGCCACTAAATTTGACCTACAATGACTAGAACT
AGCACCCAAAGGAACAGCCGGTTCTCAGCACATTCTCTCATCAATATTTGACACTTGAAA
TAATAACATTATCAAAATTTACCTAACCATATACCTCTTAACCACCTCCCTAATTGTTAT
CACACTCGCCATACTTTAAACTGCACGAAGAGCCCCACGACTAAGCCCCCGAGTCAACTC
CAACACCACAAACAAACTCAACAACAACACCCAAGCACACACAACTAACATCCCCCCACC
ATAAGAGTACATCAAGGCAACACCACTTGTATCCCCACGCAACATAAAAAATTCCTTAAA
TCCATCAACAACTACCCAATGTCCGCCATATCAGCCCCCTCAAAATCACCATACAGCTAC
CCCCACCCCCAATAAATAAACTAATACATACCCCTTTACTGTATAAACACCTCAAGTCTC
CGGAAAAGGGTCAGCCGCTAATGCTGCCGAATAAGCAAAAACCACCAACATTCCCCCCAA
ATAAATCAAAAACAACAACAAAGACAACAACGAGCCCCCATGACCCACTAACACCCCACA
CCCAACGCCTGCCGCAACAACTAACCCCAAAGCAGCAAAATATGGAGCAGGATTAGAAGC
AACACCCACCAAACCCACAACCAAGCTCAATAAAAATAAATTAAGAATATATACCATAAT
TCCCGCCCGGACTCTAACCGAGACTAATGGCTTGAAAACCCACCGTTGTCCTTCAACTAC
GAGAACTAATGATCGCCCGAAAAACCCATCCCTTATTCAAGATTATTAACGACGCCCTAA
TTGATCTTCCCGCCCCCTCTAACATCTCCACATGATGAAACTTCGGCTCACTTCTCCTAC
TCTGCCTAGTAACCCAAATTTTAACAGGCCTATTTCTAGCAATACACTACACATCCGATA
TCTCAACTGCATTTTCATCCGTAGTCCACATTTGCCGAGATGTAAACTATGGCTGAGTAA
TCCGAAACATCCATGCCAACGGGGCCTCATTCTTTTTCATTTGCCTTTACATGCACATCG
GACGAGGCCTATATTATGGCTCCTACGTTTATAAAGAAACCTGAAACATTGGCGTAATAC
TATTCCTGCTAGTAATAATAACTGCCTTCGTTGGTTACGTCCTCCCCTGAGGCCAAATAT
CATTTTGAGGTGCAACAGTTATCACCAACTTATTATCAGCCATCCCCTACATTGGAGATA
GCCTAGTACAATGGATTTGAGGTGGATTTTCTGTGGACAACGCAACATTAACCCGATTCT
TCGCATTCCATTTCTTATTGCCATTCGCCATTGTTGCCGCAACAATCCTACACGCCCTCT
TCCTCCACGAAACAGGATCCAACAACCCAATAGGCCTTAACTCGGACGCAGACAAAATCT
CATTCCACCCATACTTCTCATACAAAGACCTCCTAGGATTCATTATTTTACTTATTCTCC
TAGCCTCTCTAGCTTTATTCTTACCAAACCTCCTAGGCGACCCAGAAAACTTCACTCCTG
CCAACCCACTAATTACTCCCCCCCACATTAAACCAGAGTGATACTTCCTATTTGCCTATG
CCATTCTACGATCGATTCCTAACAAGCTAGGAGGAGTCCTAGCACTATTATTCTCAATCC
TAGTACTAATAGTAGTCCCCCTACTCCACACATCTAAACACCAAGCACTAACATTCCGAC
CAATCTCTCAAATATTATTTTGACTCCTAGTAGCAGACGTTATAATCTTAACATGAATTG
GAGGCATGCCTGTTGAACATCCATTCATCATTATTGGACAAATTGCCTCCACCCTCTACT
TCACACTATTCCTCATCTTAAACCCACTAGCAGGCTGACTAGAAAATAAGTTAATAAACT
AACTAAAAAAAAAAAA--------------------------------------------
------------------------------------------------------------
------------------------------------------------------------
------------------------------------------------------------
------------------------------------------------------------
------------------------------------------------------------
------------------------------------------------------------
------------------------------------------------------------
------------------------------------------------------------
------------------------------------------------------------
------------------------------------------------------------
------------------------------------------------------------
------------------------------------------------------------
------------------------------------------------------------
------------------------------------------------------------
------------------------------------------------------------
------------------------------------------------------------
------------------------------------------------------------
------------------------------------------------------------
----------------------------------
>TR31091|c0_g1_i1
------------------------------------------------------------
------------------------------------------------------------
------------------------------------------------------------
------------------------------------------------------------
------------------------------------------------------------
------------------------------------------------------------
------------------------------------------------------------
------------------------------------------------------------
------------------------------------------------------------
------------------------------------------------------------
------------------------------------------------------------
------------------------------------------------------------
------------------------------------------------------------
------------------------------------------------------------
------------------------------------------------------------
------------------------------------------------------------
------------------------------------------------------------
------------------------------------------------------------
------------------------------------------------------------
------------------------------------------------------------
------------------------------------------------------------
------------------------------------------------------------
------------------------------------------------------------
------------------------------------------------------------
------------------------------------------------------------
------------------------------------------------------------
------------------------------------------------------------
------------------------------------------------------------
------------------------------------------------------------
------------------------------------------------------------
------------------------------------------------------------
------------------------------------------------------------
------------------------------------------------------------
------------------------------------------------------------
------------------------------------------------------------
------------------------------------------------------------
------------------------------------------------------------
------------------------------------------------------------
------------------------------------------------------------
------------------------------------------------------------
------------------------------------------------------------
------------------------------------------------------------
------------------------------------------------------------
------------------------------------------------------------
------------------------------------------------------------
------------------------------------------------------------
------------------------------------------------------------
------------------------------------------------------------
------------------------------------------------------------
------------------------------------------------------------
------------------------------------------------------------
------------------------------------------------------------
------------------------------------------------------------
------------------------------------------------------------
------------------------------------------------------------
------------------------------------------------------------
------------------------------------------------------------
------------------------------------------------------------
------------------------------------------------------------
------------------------------------------------------------
------------------------------------------------------------
------------------------------------------------------------
------------------------------------------------------------
------------------------------------------------------------
------------------------------------------------------------
------------------------------------------------------------
------------------------------------------------------------
------------------------------------------------------------
------------------------------------------------------------
------------------------------------------------------------
------------------------------------------------------------
------------------------------------------------------------
------------------------------------------------------------
------------------------------------------------------------
------------------------------------------------------------
------------------------------------------------------------
------------------------------------------------------------
------------------------------------------------------------
------------------------------------------------------------
------------------------------------------------------------
------------------------------------------------------------
------------------------------------------------------------
------------------------------------------------------------
------------------------------------------------------------
------------------------------------------------------------
------------------------------------------------------------
------------------------------------------------------------
------------------------------------------------------------
------------------------------------------------------------
------------------------------------------------------------
------------------------------------------------------------
------------------------------------------------------------
------------------------------------------------------------
------------------------------------------------------------
------------------------------------------------------------
------------------------------------------------------------
------------------------------------------------------------
------------------------------------------------------------
------------------------------------------------------------
------------------------------------------------------------
------------------------------------------------------------
------------------------------------------------------------
------------------------------------------------------------
------------------------------------------------------------
------------------------------------------------------------
------------------------------------------------------------
------------------------------------------------------------
------------------------------------------------------------
------------------------------------------------------------
------------------------------------------------------------
------------------------------------------------------------
------------------------------------------------------------
------------------------------------------------------------
------------------------------------------------------------
------------------------------------------------------------
------------------------------------------------------------
------------------------------------------------------------
-------------------GTTTCAAGCCAGTCACATAACCCCTCTGTCACTTTCTTCTA
TAAGGTGCTAGTAAAACAGAACATTACACTGCTTTGTCAAGGCAGAATTGCTGGTTTAAA
CCCTGCGCACCTTAAGCTCAATAGCTTAATGGCACATCCCTCACAACTAGGATTCCAAGA
CGCGGCCTCGCCTGTAATAGAAGAACTTCTACATTTCCACGACCACGCTCTAATAATTGT
ACTACTAATTAGCACTCTAGTTTTATACATTCTCCTTCTGATAGTTTCCACTAAACTAAC
CAACAAGTATATCTTAGATTCACAAGAAATTGAAATCGTATGAACCATCCTACCAGCAGC
AATTCTTATCCTAATTGCCCTCCCCTCTCTTCGAATCCTCTACCTGATAGATGAAGTCAA
CGACCCCCACTTGACTGTAAAAGCTATAGGACATCAATGATACTGAAGCTACGAATATAC
AGACTATGAAAACTTAACTTTTGACTCATATATAGTACCAACTCAAGATCTAGCCCCCGG
CCAATTCCGCCTACTTGAAACCGACCATCGAATAGTTGTCCCAATAGAATCTCCAGTACG
AATTCTAGTCTCAGCCGAAGACGTACTCCACTCATGGACCGTTCCAGCTCTAGGAGTAAA
AATAGATGCCGTACCCGGACGTCTAAATCAGACAGCCTTTATTACTTCACGCCCCGGAGT
ATTTTACGGACAATGCTCCGAAATCTGCGGAGCTAATCACAGCTTTATGCCGATTGTAGT
TGAAGCCGTTCCACTAGAACATTTTGAGAACTGATCCTCTATTATACTTGAAGACGCCTA
AAAAAAAAAAAAAAA---------------------------------------------
------------------------------------------------------------
------------------------------------------------------------
------------------------------------------------------------
------------------------------------------------------------
------------------------------------------------------------
------------------------------------------------------------
------------------------------------------------------------
------------------------------------------------------------
------------------------------------------------------------
------------------------------------------------------------
------------------------------------------------------------
------------------------------------------------------------
------------------------------------------------------------
------------------------------------------------------------
------------------------------------------------------------
------------------------------------------------------------
------------------------------------------------------------
------------------------------------------------------------
------------------------------------------------------------
------------------------------------------------------------
------------------------------------------------------------
------------------------------------------------------------
------------------------------------------------------------
------------------------------------------------------------
------------------------------------------------------------
------------------------------------------------------------
------------------------------------------------------------
------------------------------------------------------------
------------------------------------------------------------
------------------------------------------------------------
------------------------------------------------------------
------------------------------------------------------------
------------------------------------------------------------
------------------------------------------------------------
------------------------------------------------------------
------------------------------------------------------------
------------------------------------------------------------
------------------------------------------------------------
------------------------------------------------------------
------------------------------------------------------------
------------------------------------------------------------
------------------------------------------------------------
------------------------------------------------------------
------------------------------------------------------------
------------------------------------------------------------
------------------------------------------------------------
------------------------------------------------------------
------------------------------------------------------------
------------------------------------------------------------
------------------------------------------------------------
------------------------------------------------------------
------------------------------------------------------------
------------------------------------------------------------
------------------------------------------------------------
------------------------------------------------------------
------------------------------------------------------------
------------------------------------------------------------
------------------------------------------------------------
------------------------------------------------------------
------------------------------------------------------------
------------------------------------------------------------
------------------------------------------------------------
------------------------------------------------------------
------------------------------------------------------------
------------------------------------------------------------
------------------------------------------------------------
------------------------------------------------------------
------------------------------------------------------------
------------------------------------------------------------
------------------------------------------------------------
------------------------------------------------------------
------------------------------------------------------------
------------------------------------------------------------
------------------------------------------------------------
------------------------------------------------------------
------------------------------------------------------------
------------------------------------------------------------
------------------------------------------------------------
------------------------------------------------------------
------------------------------------------------------------
------------------------------------------------------------
------------------------------------------------------------
------------------------------------------------------------
------------------------------------------------------------
------------------------------------------------------------
------------------------------------------------------------
------------------------------------------------------------
------------------------------------------------------------
------------------------------------------------------------
------------------------------------------------------------
------------------------------------------------------------
------------------------------------------------------------
------------------------------------------------------------
------------------------------------------------------------
------------------------------------------------------------
------------------------------------------------------------
------------------------------------------------------------
------------------------------------------------------------
------------------------------------------------------------
------------------------------------------------------------
------------------------------------------------------------
------------------------------------------------------------
------------------------------------------------------------
------------------------------------------------------------
------------------------------------------------------------
------------------------------------------------------------
------------------------------------------------------------
------------------------------------------------------------
------------------------------------------------------------
------------------------------------------------------------
------------------------------------------------------------
------------------------------------------------------------
------------------------------------------------------------
------------------------------------------------------------
------------------------------------------------------------
------------------------------------------------------------
------------------------------------------------------------
------------------------------------------------------------
------------------------------------------------------------
------------------------------------------------------------
------------------------------------------------------------
------------------------------------------------------------
------------------------------------------------------------
------------------------------------------------------------
------------------------------------------------------------
------------------------------------------------------------
------------------------------------------------------------
------------------------------------------------------------
------------------------------------------------------------
------------------------------------------------------------
------------------------------------------------------------
------------------------------------------------------------
------------------------------------------------------------
------------------------------------------------------------
------------------------------------------------------------
------------------------------------------------------------
------------------------------------------------------------
------------------------------------------------------------
------------------------------------------------------------
------------------------------------------------------------
------------------------------------------------------------
------------------------------------------------------------
------------------------------------------------------------
------------------------------------------------------------
------------------------------------------------------------
----------------------------------
>TR35939|c0_g1_i1
------------------------------------------------------------
------------------------------------------------------------
------------------------------------------------------------
------------------------------------------------------------
------------------------------------------------------------
------------------------------------------------------------
------------------------------------------------------------
------------------------------------------------------------
------------------------------------------------------------
------------------------------------------------------------
------------------------------------------------------------
------------------------------------------------------------
------------------------------------------------------------
------------------------------------------------------------
------------------------------------------------------------
------------------------------------------------------------
------------------------------------------------------------
------------------------------------------------------------
------------------------------------------------------------
------------------------------------------------------------
------------------------------------------------------------
------------------------------------------------------------
------------------------------------------------------------
------------------------------------------------------------
------------------------------------------------------------
------------------------------------------------------------
------------------------------------------------------------
------------------------------------------------------------
------------------------------------------------------------
------------------------------------------------------------
------------------------------------------------------------
------------------------------------------------------------
------------------------------------------------------------
------------------------------------------------------------
------------------------------------------------------------
------------------------------------------------------------
------------------------------------------------------------
------------------------------------------------------------
------------------------------------------------------------
------------------------------------------------------------
------------------------------------------------------------
------------------------------------------------------------
------------------------------------------------------------
------------------------------------------------------------
------------------------------------------------------------
------------------------------------------------------------
------------------------------------------------------------
------------------------------------------------------------
------------------------------------------------------------
------------------------------------------------------------
------------------------------------------------------------
------------------------------------------------------------
------------------------------------------------------------
------------------------------------------------------------
------------------------------------------------------------
------------------------------------------------------------
------------------------------------------------------------
------------------------------------------------------------
------------------------------------------------------------
------------------------------------------------------------
------------------------------------------------------------
------------------------------------------------------------
------------------------------------------------------------
------------------------------------------------------------
------------------------------------------------------------
------------------------------------------------------------
------------------------------------------------------------
------------------------------------------------------------
------------------------------------------------------------
------------------------------------------------------------
------------------------------------------------------------
------------------------------------------------------------
------------------------------------------------------------
------------------------------------------------------------
------------------------------------------------------------
------------------------------------------------------------
------------------------------------------------------------
------------------------------------------------------------
------------------------------------------------------------
------------------------------------------------------------
------------------------------------------------------------
------------------------------------------------------------
------------------------------------------------------------
------------------------------------------------------------
------------------------------------------------------------
------------------------------------------------------------
------------------------------------------------------------
------------------------------------------------------------
------------------------------------------------------------
------------------------------------------------------------
------------------------------------------------------------
------------------------------------------------------------
------------------------------------------------------------
------------------------------------------------------------
------------------------------------------------------------
------------------------------------------------------------
------------------------------------------------------------
------------------------------------------------------------
------------------------------------------------------------
------------------------------------------------------------
------------------------------------------------------------
------------------------------------------------------------
------------------------------------------------------------
------------------------------------------------------------
------------------------------------------------------------
------------------------------------------------------------
------------------------------------------------------------
------------------------------------------------------------
------------------------------------------------------------
------------------------------------------------------------
------------------------------------------------------------
------------------------------------------------------------
------------------------------------------------------------
------------------------------------------------------------
------------------------------------------------------------
------------------------------------------------------------
------------------------------------------------------------
------------------------------------------------------------
------------------------------------------------------------
------------------------------------------------------------
------------------------------------------------------------
------------------------------------------------------------
------------------------------------------------------------
------------------------------------------------------------
------------------------------------------------------------
------------------------------------------------------------
------------------------------------------------------------
------------------------------------------------------------
------------------------------------------------------------
------------------------------------------------------------
----GCCGTTCCACTAGAACATTTTGAGAACTGATCCTCTATTATACTTGAAGACGCCTC
ACTGGAAAGCTAAAAAGGGATTAGCATTAGCCTTTTAAGCTAAAGACTGGTGGCCCCCAA
CCACCTCCAGTGACATGCCACAGCTAAACCCAGCCCCATGATTTACAATTCTCCTATTTT
CTTGACTAGTATTCCTAGCAATTGTACCAAATAAAGTTCTTAACCACACCTTTACAAATG
AACTAACAACCCCTGCCTCACAAAAACTAAAATCAGAAACCTGAAACTGACCATGGCACT
AAACCTGTTTAACCAATTTATGAGCCCCACACTCCTAGGTATTCCTCTAATCGCCGTTGC
ACTTACGCTGCCATGAATTCTTATACCATCCCCCTCTAAACGATGACAAAATAACCAACT
AGTTACCCTCCAAAATTGATTTGTTAAATCTTTTACACATCAACTACTAACCCCCCTAAA
CCCAGGGGGCCACAAATGAGCCCTAATCCTAACATCCTTAATAATCTTTATCCTCTCCCT
TAACATACTAGGCCTTCTACCATATACCTTTACACCAACAACCCAGCTATCTTTAAACAT
AGGACTTGCCACCCCACTTTGATTGGCTACAATTATTATTGGATTGCGTAATCAACCCAC
AGCAGCCCTCGGCCACCTTCTTCCAGAAGGAACTCCAGTCCCACTCATCCCCGTGCTGAT
TATTATTGAAACTATTAGCTTATTTATCCGACCCCTCGCCCTAGGAGTACGTCTTACAGC
AAATCTAACCGCTGGCCACCTGCTTATTCAACTTATTTCAACCGCTACATTTGTTCTTTT
ACCAATAATAACAACGGCAGCATTCTTTACTGCAACCCTCTTAATTCTCCTTACTTTACT
AGAAGTAGCAGTTGCCATAATTCAAGCATATGTATTTGTACTCTTACTAAGCCTATACCT
ACAAGAAAACGTCTAAAAAAAAAA------------------------------------
------------------------------------------------------------
------------------------------------------------------------
------------------------------------------------------------
------------------------------------------------------------
------------------------------------------------------------
------------------------------------------------------------
------------------------------------------------------------
------------------------------------------------------------
------------------------------------------------------------
------------------------------------------------------------
------------------------------------------------------------
------------------------------------------------------------
------------------------------------------------------------
------------------------------------------------------------
------------------------------------------------------------
------------------------------------------------------------
------------------------------------------------------------
------------------------------------------------------------
------------------------------------------------------------
------------------------------------------------------------
------------------------------------------------------------
------------------------------------------------------------
------------------------------------------------------------
------------------------------------------------------------
------------------------------------------------------------
------------------------------------------------------------
------------------------------------------------------------
------------------------------------------------------------
------------------------------------------------------------
------------------------------------------------------------
------------------------------------------------------------
------------------------------------------------------------
------------------------------------------------------------
------------------------------------------------------------
------------------------------------------------------------
------------------------------------------------------------
------------------------------------------------------------
------------------------------------------------------------
------------------------------------------------------------
------------------------------------------------------------
------------------------------------------------------------
------------------------------------------------------------
------------------------------------------------------------
------------------------------------------------------------
------------------------------------------------------------
------------------------------------------------------------
------------------------------------------------------------
------------------------------------------------------------
------------------------------------------------------------
------------------------------------------------------------
------------------------------------------------------------
------------------------------------------------------------
------------------------------------------------------------
------------------------------------------------------------
------------------------------------------------------------
------------------------------------------------------------
------------------------------------------------------------
------------------------------------------------------------
------------------------------------------------------------
------------------------------------------------------------
------------------------------------------------------------
------------------------------------------------------------
------------------------------------------------------------
------------------------------------------------------------
------------------------------------------------------------
------------------------------------------------------------
------------------------------------------------------------
------------------------------------------------------------
------------------------------------------------------------
------------------------------------------------------------
------------------------------------------------------------
------------------------------------------------------------
------------------------------------------------------------
------------------------------------------------------------
------------------------------------------------------------
------------------------------------------------------------
------------------------------------------------------------
------------------------------------------------------------
------------------------------------------------------------
------------------------------------------------------------
------------------------------------------------------------
------------------------------------------------------------
------------------------------------------------------------
------------------------------------------------------------
------------------------------------------------------------
------------------------------------------------------------
------------------------------------------------------------
------------------------------------------------------------
------------------------------------------------------------
------------------------------------------------------------
------------------------------------------------------------
------------------------------------------------------------
------------------------------------------------------------
------------------------------------------------------------
------------------------------------------------------------
------------------------------------------------------------
------------------------------------------------------------
------------------------------------------------------------
------------------------------------------------------------
------------------------------------------------------------
------------------------------------------------------------
------------------------------------------------------------
------------------------------------------------------------
------------------------------------------------------------
------------------------------------------------------------
------------------------------------------------------------
------------------------------------------------------------
------------------------------------------------------------
------------------------------------------------------------
------------------------------------------------------------
------------------------------------------------------------
------------------------------------------------------------
------------------------------------------------------------
------------------------------------------------------------
------------------------------------------------------------
------------------------------------------------------------
------------------------------------------------------------
------------------------------------------------------------
------------------------------------------------------------
------------------------------------------------------------
------------------------------------------------------------
------------------------------------------------------------
------------------------------------------------------------
------------------------------------------------------------
------------------------------------------------------------
------------------------------------------------------------
------------------------------------------------------------
------------------------------------------------------------
------------------------------------------------------------
------------------------------------------------------------
----------------------------------
>C_TR41077|c0_g1_i1
------------------------------------------------------------
------------------------------------------------------------
------------------------------------------------------------
------------------------------------------------------------
------------------------------------------------------------
------------------------------------------------------------
------------------------------------------------------------
------------------------------------------------------------
------------------------------------------------------------
------------------------------------------------------------
------------------------------------------------------------
------------------------------------------------------------
------------------------------------------------------------
------------------------------------------------------------
------------------------------------------------------------
------------------------------------------------------------
------------------------------------------------------------
------------------------------------------------------------
------------------------------------------------------------
------------------------------------------------------------
------------------------------------------------------------
------------------------------------------------------------
------------------------------------------------------------
------------------------------------------------------------
------------------------------------------------------------
------------------------------------------------------------
------------------------------------------------------------
------------------------------------------------------------
------------------------------------------------------------
------------------------------------------------------------
------------------------------------------------------------
------------------------------------------------------------
------------------------------------------------------------
------------------------------------------------------------
------------------------------------------------------------
------------------------------------------------------------
------------------------------------------------------------
------------------------------------------------------------
------------------------------------------------------------
------------------------------------------------------------
------------------------------------------------------------
------------------------------------------------------------
------------------------------------------------------------
------------------------------------------------------------
------------------------------------------------------------
------------------------------------------------------------
------------------------------------------------------------
------------------------------------------------------------
------------------------------------------------------------
------------------------------------------------------------
------------------------------------------------------------
------------------------------------------------------------
------------------------------------------------------------
------------------------------------------------------------
------------------------------------------------------------
------------------------------------------------------------
------------------------------------------------------------
------------------------------------------------------------
------------------------------------------------------------
------------------------------------------------------------
------------------------------------------------------------
------------------------------------------------------------
------------------------------------------------------------
------------------------------------------------------------
------------------------------------------------------------
------------------------------------------------------------
------------------------------------------------------------
------------------------------------------------------------
------------------------------------------------------------
------------------------------------------------------------
------------------------------------------------------------
------------------------------------------------------------
------------------------------------------------------------
------------------------------------------------------------
------------------------------------------------------------
------------------------------------------------------------
------------------------------------------------------------
------------------------------------------------------------
------------------------------------------------------------
------------------------------------------------------------
------------------------------------------------------------
------------------------------------------------------------
------------------------------------------------------------
------------------------------------------------------------
------------------------------------------------------------
------------------------------------------------------------
------------------------------------------------------------
------------------------------------------------------------
------------------------------------------------------------
------------------------------------------------------------
------------------------------------------------------------
------------------------------------------------------------
------------------------------------------------------------
------------------------------------------------------------
------------------------------------------------------------
------------------------------------------------------------
------------------------------------------------------------
------------------------------------------------------------
------------------------------------------------------------
------------------------------------------------------------
------------------------------------------------------------
------------------------------------------------------------
------------------------------------------------------------
------------------------------------------------------------
------------------------------------------------------------
------------------------------------------------------------
------------------------------------------------------------
------------------------------------------------------------
------------------------------------------------------------
------------------------------------------------------------
------------------------------------------------------------
------------------------------------------------------------
------------------------------------------------------------
------------------------------------------------------------
------------------------------------------------------------
------------------------------------------------------------
------------------------------------------------------------
------------------------------------------------------------
------------------------------------------------------------
------------------------------------------------------------
------------------------------------------------------------
------------------------------------------------------------
------------------------------------------------------------
------------------------------------------------------------
------------------------------------------------------------
------------------------------------------------------------
------------------------------------------------------------
------------------------------------------------------------
------------------------------------------------------------
------------------------------------------------------------
------------------------------------------------------------
------------------------------------------------------------
------------------------------------------------------------
------------------------------------------------------------
------------------------------------------------------------
------------------------------------------------------------
------------------------------------------------------------
------------------------------------------------------------
------------------------------------------------------------
------------------------------------------------------------
------------------------------------------------------------
------------------------------------------------------------
------------------------------------------------------------
------------------------------------------------------------
------------------------------------------------------------
------------------------------------------------------------
-------------------------AAGCACACGCATACCACATGGTAGACCCAAGCCCA
TGACCCCTAACAGGTGCAGTAGCTGCTCTCTTAATAACATCAGGTCTTGCAATCTGATTT
CATTTCCACTCAACAACCCTTATATCACTAGGCCTAATCTTATTGCTCCTAACCATATAC
CAATGATGACGGGACATTATCCGAGAAGGAACCTTTCAAGGACACCATACACCCCCTGTT
CAAAAAGGCTTGCGATACGGAATAATTTTATTTATTACATCTGAAGTCTTCTTCTTTCTA
GGATTTTTCTGAGCCTTTTATCACTCTAGTTTAGCACCTACACCAGAGCTGGGCGGATGT
TGACCCCCCACAGGAATTGTACCACTAGACCCATTTGAAGTTCCACTTCTCAACACAGCC
GTACTTCTAGCCTCAGGTGTAACAGTCACATGAGCCCACCACAGTCTTATAGAAGGGGAA
CGTAAACAAGCCATTCAATCCCTCACCTTAACAATCCTACTAGGCTTTTATTTCACTGCC
CTTCAAGCTATGGAGTACTATGAAGCCCCCTTCACAATCGCCGATGGAGTCTACGGATCA
ACATTCTTCGTAGCCACAGGATTCCACGGTCTCCATGTAATTATTGGCTCAACCTTCCTA
GCTGTCTGCCTTCTCCGACAAGTCCAATACCATTTTACATCTGGCCACCACTTTGGATTT
GAGGCAGCTGCCTGATACTGACACTTCGTAGACGTTGTATGACTATTCCTATACGTCTCC
ATCTACTGATGAGGCTCATAAAAAAAAAAAAAAAAA------------------------
------------------------------------------------------------
------------------------------------------------------------
------------------------------------------------------------
------------------------------------------------------------
------------------------------------------------------------
------------------------------------------------------------
------------------------------------------------------------
------------------------------------------------------------
------------------------------------------------------------
------------------------------------------------------------
------------------------------------------------------------
------------------------------------------------------------
------------------------------------------------------------
------------------------------------------------------------
------------------------------------------------------------
------------------------------------------------------------
------------------------------------------------------------
------------------------------------------------------------
------------------------------------------------------------
------------------------------------------------------------
------------------------------------------------------------
------------------------------------------------------------
------------------------------------------------------------
------------------------------------------------------------
------------------------------------------------------------
------------------------------------------------------------
------------------------------------------------------------
------------------------------------------------------------
------------------------------------------------------------
------------------------------------------------------------
------------------------------------------------------------
------------------------------------------------------------
------------------------------------------------------------
------------------------------------------------------------
------------------------------------------------------------
------------------------------------------------------------
------------------------------------------------------------
------------------------------------------------------------
------------------------------------------------------------
------------------------------------------------------------
------------------------------------------------------------
------------------------------------------------------------
------------------------------------------------------------
------------------------------------------------------------
------------------------------------------------------------
------------------------------------------------------------
------------------------------------------------------------
------------------------------------------------------------
------------------------------------------------------------
------------------------------------------------------------
------------------------------------------------------------
------------------------------------------------------------
------------------------------------------------------------
------------------------------------------------------------
------------------------------------------------------------
------------------------------------------------------------
------------------------------------------------------------
------------------------------------------------------------
------------------------------------------------------------
------------------------------------------------------------
------------------------------------------------------------
------------------------------------------------------------
------------------------------------------------------------
------------------------------------------------------------
------------------------------------------------------------
------------------------------------------------------------
------------------------------------------------------------
------------------------------------------------------------
------------------------------------------------------------
------------------------------------------------------------
------------------------------------------------------------
------------------------------------------------------------
------------------------------------------------------------
------------------------------------------------------------
------------------------------------------------------------
------------------------------------------------------------
------------------------------------------------------------
------------------------------------------------------------
------------------------------------------------------------
------------------------------------------------------------
------------------------------------------------------------
------------------------------------------------------------
------------------------------------------------------------
------------------------------------------------------------
------------------------------------------------------------
------------------------------------------------------------
------------------------------------------------------------
------------------------------------------------------------
------------------------------------------------------------
------------------------------------------------------------
------------------------------------------------------------
------------------------------------------------------------
------------------------------------------------------------
------------------------------------------------------------
------------------------------------------------------------
------------------------------------------------------------
------------------------------------------------------------
------------------------------------------------------------
------------------------------------------------------------
------------------------------------------------------------
------------------------------------------------------------
------------------------------------------------------------
------------------------------------------------------------
------------------------------------------------------------
------------------------------------------------------------
------------------------------------------------------------
------------------------------------------------------------
------------------------------------------------------------
------------------------------------------------------------
------------------------------------------------------------
------------------------------------------------------------
------------------------------------------------------------
------------------------------------------------------------
------------------------------------------------------------
------------------------------------------------------------
------------------------------------------------------------
------------------------------------------------------------
----------------------------------
>C_TR41177|c0_g1_i1
------------------------------------------------------------
------------------------------------------------------------
------------------------------------------------------------
------------------------------------------------------------
------------------------------------------------------------
------------------------------------------------------------
------------------------------------------------------------
------------------------------------------------------------
------------------------------------------------------------
------------------------------------------------------------
------------------------------------------------------------
------------------------------------------------------------
------------------------------------------------------------
------------------------------------------------------------
------------------------------------------------------------
------------------------------------------------------------
------------------------------------------------------------
------------------------------------------------------------
------------------------------------------------------------
------------------------------------------------------------
------------------------------------------------------------
------------------------------------------------------------
------------------------------------------------------------
------------------------------------------------------------
------------------------------------------------------------
------------------------------------------------------------
------------------------------------------------------------
------------------------------------------------------------
------------------------------------------------------------
------------------------------------------------------------
------------------------------------------------------------
------------------------------------------------------------
------------------------------------------------------------
------------------------------------------------------------
------------------------------------------------------------
------------------------------------------------------------
------------------------------------------------------------
------------------------------------------------------------
------------------------------------------------------------
------------------------------------------------------------
------------------------------------------------------------
------------------------------------------------------------
------------------------------------------------------------
------------------------------------------------------------
------------------------------------------------------------
------------------------------------------------------------
------------------------------------------------------------
------------------------------------------------------------
------------------------------------------------------------
------------------------------------------------------------
------------------------------------------------------------
------------------------------------------------------------
------------------------------------------------------------
------------------------------------------------------------
------------------------------------------------------------
------------------------------------------------------------
------------------------------------------------------------
------------------------------------------------------------
------------------------------------------------------------
------------------------------------------------------------
------------------------------------------------------------
------------------------------------------------------------
------------------------------------------------------------
------------------------------------------------------------
------------------------------------------------------------
------------------------------------------------------------
------------------------------------------------------------
------------------------------------------------------------
------------------------------------------------------------
------------------------------------------------------------
------------------------------------------------------------
------------------------------------------------------------
------------------------------------------------------------
------------------------------------------------------------
------------------------------------------------------------
------------------------------------------------------------
------------------------------------------------------------
------------------------------------------------------------
------------------------------------------------------------
------------------------------------------------------------
------------------------------------------------------------
------------------------------------------------------------
------------------------------------------------------------
------------------------------------------------------------
------------------------------------------------------------
------------------------------------------------------------
------------------------------------------------------------
------------------------------------------------------------
------------------------------------------------------------
------------------------------------------------------------
------------------------------------------------------------
------------------------------------------------------------
------------------------------------------------------------
------------------------------------------------------------
------------------------------------------------------------
------------------------------------------------------------
------------------------------------------------------------
------------------------------------------------------------
------------------------------------------------------------
------------------------------------------------------------
------------------------------------------------------------
------------------------------------------------------------
------------------------------------------------------------
------------------------------------------------------------
------------------------------------------------------------
------------------------------------------------------------
------------------------------------------------------------
------------------------------------------------------------
------------------------------------------------------------
------------------------------------------------------------
------------------------------------------------------------
------------------------------------------------------------
------------------------------------------------------------
------------------------------------------------------------
------------------------------------------------------------
------------------------------------------------------------
------------------------------------------------------------
------------------------------------------------------------
------------------------------------------------------------
------------------------------------------------------------
------------------------------------------------------------
------------------------------------------------------------
------------------------------------------------------------
------------------------------------------------------------
------------------------------------------------------------
------------------------------------------------------------
------------------------------------------------------------
------------------------------------------------------------
------------------------------------------------------------
------------------------------------------------------------
------------------------------------------------------------
------------------------------------------------------------
------------------------------------------------------------
------------------------------------------------------------
------------------------------------------------------------
------------------------------------------------------------
------------------------------------------------------------
------------------------------------------------------------
------------------------------------------------------------
------------------------------------------------------------
------------------------------------------------------------
------------------------------------------------------------
------------------------------------------------------------
------------------------------------------------------------
------------------------------------------------------------
------------------------------------------------------------
------------------------------------------------------------
------------------------------------------------------------
------------------------------------------------------------
------------------------------------------------------------
------------------------------------------------------------
------------------------------------------------------------
------------------------------------------------------------
------------------------------------------------------------
------------------------------------------------------------
------------------------------------------------------------
------------------------------------------------------------
------------------------------------------------------------
-----------------------CTTCGTAGACGTTGTATGACTATTCCTATACGTCTCC
ATCTACTGATGAGGCTCATATCTTTCTAGTATTAACGCTAGTACGAGTGACTTCCAATCA
CCTGGTCTTGGTTAGACCCCAAGGAAAGATAATGAATCTAGTTATAACAATTCTCCTCAT
TACTTCTGCCCTATCTATAATTTTAGCCATCGTATCCTTCTGACTACCCCAAATAACCCC
AGATGCAGAAAAATTATCCCCCTACGAATGCGGATTTGACCCCCTAGGCTCTGCACGCCT
ACCCTTTTCCTTACGCTTTTTTCTCGTCGCTATTCTGTTTCTACTGTTTGACCTGGAAAT
TGCTTTACTTTTACCCCTACCTTGAGGAAATCAATTGCCCAACCCAACAGACACATTCAC
ACTAGCTGCAACTATCCTCATCCTCCTCACACTTGGACTAATTTACGAATGGATCCAAGG
AGGCTTAGAATGAGCTGAATAAAAAAAAAA------------------------------
------------------------------------------------------------
------------------------------------------------------------
------------------------------------------------------------
------------------------------------------------------------
------------------------------------------------------------
------------------------------------------------------------
------------------------------------------------------------
------------------------------------------------------------
------------------------------------------------------------
------------------------------------------------------------
------------------------------------------------------------
------------------------------------------------------------
------------------------------------------------------------
------------------------------------------------------------
------------------------------------------------------------
------------------------------------------------------------
------------------------------------------------------------
------------------------------------------------------------
------------------------------------------------------------
------------------------------------------------------------
------------------------------------------------------------
------------------------------------------------------------
------------------------------------------------------------
------------------------------------------------------------
------------------------------------------------------------
------------------------------------------------------------
------------------------------------------------------------
------------------------------------------------------------
------------------------------------------------------------
------------------------------------------------------------
------------------------------------------------------------
------------------------------------------------------------
------------------------------------------------------------
------------------------------------------------------------
------------------------------------------------------------
------------------------------------------------------------
------------------------------------------------------------
------------------------------------------------------------
------------------------------------------------------------
------------------------------------------------------------
------------------------------------------------------------
------------------------------------------------------------
------------------------------------------------------------
------------------------------------------------------------
------------------------------------------------------------
------------------------------------------------------------
------------------------------------------------------------
------------------------------------------------------------
------------------------------------------------------------
------------------------------------------------------------
------------------------------------------------------------
------------------------------------------------------------
------------------------------------------------------------
------------------------------------------------------------
------------------------------------------------------------
------------------------------------------------------------
------------------------------------------------------------
------------------------------------------------------------
------------------------------------------------------------
------------------------------------------------------------
------------------------------------------------------------
------------------------------------------------------------
------------------------------------------------------------
------------------------------------------------------------
------------------------------------------------------------
------------------------------------------------------------
------------------------------------------------------------
------------------------------------------------------------
------------------------------------------------------------
------------------------------------------------------------
------------------------------------------------------------
------------------------------------------------------------
------------------------------------------------------------
------------------------------------------------------------
------------------------------------------------------------
------------------------------------------------------------
------------------------------------------------------------
------------------------------------------------------------
------------------------------------------------------------
------------------------------------------------------------
------------------------------------------------------------
------------------------------------------------------------
------------------------------------------------------------
------------------------------------------------------------
------------------------------------------------------------
------------------------------------------------------------
------------------------------------------------------------
------------------------------------------------------------
------------------------------------------------------------
------------------------------------------------------------
------------------------------------------------------------
------------------------------------------------------------
------------------------------------------------------------
------------------------------------------------------------
------------------------------------------------------------
------------------------------------------------------------
------------------------------------------------------------
------------------------------------------------------------
------------------------------------------------------------
------------------------------------------------------------
------------------------------------------------------------
------------------------------------------------------------
------------------------------------------------------------
------------------------------------------------------------
------------------------------------------------------------
------------------------------------------------------------
------------------------------------------------------------
------------------------------------------------------------
------------------------------------------------------------
------------------------------------------------------------
----------------------------------
