# Supplementary material for: Mitochondrial transcripts and associated heteroplasmies of Ancistrus spp. (Siluriformes: Loricariidae)
Source: Data Brief. 2015 Oct 22;5:513–5. doi: 10.1016/j.dib.2015.09.010 (PMC4631843; doi:10.1016/j.dib.2015.09.010)
Supplement: Supplementary file 2 — Supplementary material [file mmc2.zip › mmc2.fasta]

>Ancistrus_sp.#2a_KP960568
NNNNNNNNNNNNNNNNNNNNNNNNNNNNNNNNNNNNNNNNNNNNNNNNNNNNNNNNNNNN
NNNNNNNNNNNNNNNNNNNNCCTGACTTTACTATATGCTTTAACCCAAATTATACATGCA
AGTATCCGCACCCCCGTGAGAATGCCCTCAATCCCCCGCCCGGGGACGAGGAGCTGGCAT
CAGGCACATTCCAATTGCCCAAGACGCCTTGCTTAGCCACACCCCCAAGGGAATTCAGCA
GTAATAAACATTAAGCCATAAGTGAAAGCTTGACTTAATTAGGGTTAAGAGGGTCGGTAA
AATTCGTGCCAGCCACCGCGGTTATACGAAAGACCCTAGTTTATAAACACGGCGTAAAGG
GTGGTTAGAGGATAAGTAAAATAAAGCCAAAGACTCCCTAAGCCGTCATACGCTCACGGG
AGCACGAAGTCCAAACACGAAAGTAGCTTTACCAAATATGCCCGACTCCACGAAAGCTGG
GGGACAAACTGGGATTAGATACCCCACTATGCCCAGCCCTAAACCTAGATAACATCTTAC
GAAACTATCCGCCAGGGGACTACAAGCACAGCTTAAAACCCAAAGGACTTGGCGGTGCCT
CAGATCCACCTAGAGGAGCCTGTTCTAGAACCGATAACCCCCGTTAAACCTCACCACCCC
TTGTTTTCCCCGCCTATATACCGCCGTCGCCAGCTTACCCTGTGAAGGCCCAACAGTAAG
CAAAATGGGCTCAGCCCTAAACGTCAGGTCGAGGTGTAGCGTACGAGGTGGGAAGAAATG
GGCTACATTTTCTACCACAGAACACTACGAATAGTGCCCTGAAACATGGCACCTGAAGGA
GGATTTAGTAGTAAAAAGCAAATAGAGTGTCCTTTTGAATTAGGCTCTGAGGCGCGCACA
CACCGCCCGTCACTCTCCCCTTCCTATTAAACCTATCAACATATCTAATCTCAAATACAA
AACCACGGGGAGGCAAGTCGTAACATGGTAAGTGTACCGGAAGGTGCANNNNNNNNNNNN
NNNNNNNNNNNNNNNNNNNNNNNCATCTCCCTTACACCGAGAAGACATCCATGCAAGTTG
GATCATCCTGAGCTAAACAGCTAGCTTTAACACCAAGACTCCAACAACAACATCCAAAAA
TACTTACTAAACCCAAAACTCGTAAATAAAACATTTTTCCGCCCCAGTATGAGTGACAGA
AAAGGCCAAATTAAAGCAATAAAAAGTACCGCAAGGGAAAGCTGAAAGAGAAATGAAACA
AACCATCTAAGCCCAACAAAGCAGAGACTAGCCCTCGTACCTTTTGCATCATGATTTAGC
CAGCCATCCTGAGCAAAGAGTACTTTAGTTCAAAGCCCCGAAACTAGGTGAGCTACCCCG
AGACAGCCTATTAGGGCCAACCCTTCTCTGTGGCAAAAGAGTGGGAAGATCTCCGGGTAG
AGGTGACAGACCTACCGAACCTAGTTATAGCTGGTTGCCTAAAAAATGGATAGAAGTTCA
GCCTCGTGCTCCTCAGCCCACAATAAGTACCACTAATTAATGAATACGAGAAATATACGA
GAGTTAGTCAAAGGGGGTACAGCCCCTTTGACAAGGAACACAACCCTATTCAGGAGGTTA
AAGATTATACTAAGTAAGATTACTGCTTCAGTGGGCCTAAAAGCAGCCATCTGAACAGAA
AGCGTTAAAGCTCAAGCAGCCCAAAAATCTATTATCCAAATAACATCTCCTAAACCCCTA
ACCCTATTAGGCCTTTCTATGCTAACATAGAAGTGATACTGCTAAAATGAGTAATAAGAA
GAGCCCACTCTTCTCCTGGCCCATGTGTAATCTAGATCGGACCATCCACTAGACATTAAC
GAACCCACCTAAAGAGAGTAGTGTGATTAAAAATAAAATCAAGAAATAGCCACAATTAAA
AATCGTTAACCCCACACTGGAGTGCCACAAGGAAAGACTAAAAGAAAGGGAAGGAACTCG
GCAAACATAAGCCTCGCCTGTTTACCAAAAACATCGCCTCCTGCAAAAATCAACATATAG
GAGGTCCTGCCTGCCCAGTGACTAAAAGTTAAACGGCCGCGGTATTTTGACCGTGCAAAG
GTAGCGCAATCACTTGTCTTTTAATTGAAGACCTGTATGAATGGTGGAACGAGGGCTTAA
CTGTCTCCCCCCTCTGGTCAATGAAATTGATCTGCCCGTGCAGAAGCGGGCATAATTATG
CAAGACGAGAAGACCCTTTGGAGCTTAAGATAAAAGACCAACTATGTCAAAAGTCCTAAA
AAAGACTAAACCAAGTAGCACTGGTCCCAATCTTCGGTTGGGGTGACCACGGGAGAAAAC
AAAGCTCCCACGAGGACTGGGGAAACCCCCAAAACTAAGAGAGACATCTCTAGTGCACAG
AACATCTGACCAAAAAGATCCGGCTATATGCCGACCAACGGACCAAGTTACCCTAGGGAT
AACAGCGCAATCCTCTTCCAGAGTCCATATCGACAAGAGGGTTTACGACCTCGATGTTGG
ATCAGGATATCCTAATGGTGCAGCCGCTATTAAGGGTTCGTTTGTTCAACGATTAAAATC
CTACGTGATCTGAGTTCAGACCGGAGCAATCCAGGTCAGTTTCTATCTGTAATGCTATTT
TTCCTAGTACGAAAGGACCGGAAAAACGGGGCCCATGCCTTAAACACGCCCCATCCTAAC
TTAATGAAAACAACTAAATTAAATAAAAGGTGAAGCACAACTAACCAGTCAAGATAAGAC
CTTANNNNNNNNNNNNNNNNNNNNNNNTGCAAAAGGCCTAAGCCCTTTAGACCGGAGGTT
CAAATCCTCCCCTTAGTTATGCTAACTCTACTTATAACACACTTAATTAATCCCCTGGCC
TACGTAATTCCTGTGCTCCTAGCAGTAGCTTTCCTTACACTAATTGAGCGAAAAGTATTA
GGCTATATACAGCACCGAAAAGGCCCAAACGTGGTGGGCCCCTACGGATTACTACAACCA
ATTGCAGATGGCGTAAAACTATTTATTAAAGAACCGGTTCGACCATCCACCTCCTCTCCA
TTCCTTTTTCTTGCCACCCCAATACTTGCTCTAACCCTAGCCCTTACCCTCTGAGCCCCC
ATACCAATCCCTCATCCAGTAACAAACCTAAACTTAGGTGTCCTATTTATCCTAGCCCTC
TCTAGCCTAGCTGTTTACTCAATTCTTGGCTCAGGATGAGCATCCAATTCAAAATATGCC
CTCATCGGCGCTCTTCGTGCTGTAGCCCAAACAATCTCTTACGAGGTAAGCCTTGGCTTA
ATTCTCCTCTCTGTAATTATGCTTTCAGGGGGTTTCACTCTACAAATGTTTAACATAACA
CAAGAAGCTATCTGACTCCTACTCCCAGCTTGGCCAATAGCAGCAATATGATACATCTCC
ACCCTGGCAGAAACTAACCGAGCCCCCTTCGACCTGACCGAAGGCGAATCAGAACTAGTG
TCAGGTTTCAACGTAGAGTACGCTGGAGGGCCATTCGCACTATTTTTTCTAGCCGAATAC
GCCAACATTCTTCTCATAAATACCCTGTCAGCCATCCTATTCCTAGGAGCATCCCATGTC
CTCCTAACCCCTGAACTAACCTCAACCAATATTATAACAAAAGCCGCACTCCTCTCAATC
CTATTTTTATGAGTGCGAGCCTCTTACCCCCGATTCCGATATGATCAACTAATACATCTA
GTATGAAAAAACTTCCTACCCTTAACCCTAGCTCTCATCCTATTACACATTGCCCTACCA
ATCGCATTTGCGGGTCTTCCCCCACAATAACTACGGAACCGTGCCTGAATGCCCAAGGAC
CACTTTGATAGAGTGACTCACGGAGGCTAAAATCCTCCCGGCTCCTATGGAAAGAAGGGA
TTCGAACCCATATCCCAGAGATCAAAACTCCAAGTGTTCCCATTACACCACTTTCCAGTA
AGATCAGCTAATATAAGCTTTTGGGCCCATACCCCAAAAATGTAGGTTAAACTCCTTCTC
TTACTAATGAATCCCTACGTTCTAGCCATTTTCCTATCAAGTCTGGGCTTAGGTACAACA
CTAACTTTTGCTAGCTCCCATTGACTCCTAGCCTGAATAGGGTTAGAAATCAACACCCTA
GCCATCCTCCCATTGATAGCCCAACAACACCACCCCCGATCAGTAGAAGCTACCACTAAA
TATTTTCTAGCCCAAGCAACTGCAGCAGCTACTATCCTCTTTGCAAGCATAACAAACGCA
TGAATTATAGGAGAATGAAATATTACCCATATGTCCCACCCAGCCGCTACCATTATAATT
ACAACAGCATTAGCCATAAAAGTAGGATTAGCACCAATGCATTTCTGATTACCCCCCGTG
CTCCAAGGACTAGACCTTACCACAGGACTAATTATGGCAACATGACAGAAACTAGCACCA
TTCGCCCTACTGATTCAAGTAGCCCCAACTACACATCCAACACTACTAATACTCCTCGGG
CTCCTCTCCACTGTAATCGGAGGCTGAGGGGGAATAAACCAAACTCAACTACGAAAAATA
CTAGCTTACTCATCAATCGCTCACCTAGGATGAATAATTATCGTAATCCAATTTATACCC
CAATTAACCGCCCTAACCCTAAGCATCTATATTATTATAACCTCCGCAGCATTCCTGACG
TTTAAACTACTCCTAAGCACAAAAATCAATATACTAGCACTAGCCTGGTCCAAAACCCCA
ATTATTACAGCAACCACTGCCCTGATTCTCCTCTCCCTAGGTGGCCTCCCCCCACTAACA
GGATTTATGCCAAAATGACTAATTCTACAAGAACTAACAAAACAAGAACTACCCCTCACC
GCAACAATCCTTGCCTTAACCGCCCTACTAAGCCTATACTTTTACCTACGCCTATGTTAC
GCCATAACCCTAACAATCGCCCCAAGCATAAACAATGCTACAACCCCATGACGCCTAACA
AATACACAAACAACATTACCATTAGCCATCTCCACAACCCTGACCCTAGCACTCCTCCCA
CTAACCCCAGCTATTCAAGCACTAGTCTACTANNNNNNNNNNATAACACCAGACCAAAAG
CCTTCAAAGCTTTAAGTAGGAGTGAAAATCTCCTAATTCCTGAATAAGGCTTGCAGGACT
TTATCCCACATCTTCTGAATGCAACCCAGACACTTTAATTAAGCTAAAGCCTTCCTAGAT
GAGAAGGCCTCGATCCTACAAATTCTTAGTTAACAGCTAAGCGCCCAAACCAGCGAGCAT
TCATCTACCTTTCCCCGCCGCTCGAAAACGAGGCGGGGAAAGCCCCGGCAGGCAATTAGC
CCGCTCTTTCAGATTTGCAATCTGACGTGCTAAACACCACGAGACTTGATAGGAAGAGGA
CTTGAACCTCTGTTCATGGAGCTACAATCCACCACCTAACCCTCGGCCATCCTACCTGTG
ACAATCACACGCTGATTCTTCTCTACTAACCACAAAGACATTGGCACCCTTTACCTAGTG
TTTGGTGCTTGAGCCGGAATGGTTGGTACAGCCCTCAGTCTCTTAATTCGAGCTGAGTTA
AGCCAACCCGGTTCTCTATTAGGCGATGACCAGATCTATAATGTCATCGTTACCGCACAT
GCTTTCGTAATAATTTTCTTTATAGTCATGCCAATCATAATTGGAGGCTTTGGAAATTGA
CTAGTCCCACTAATAATTGGGGCACCCGACATAGCCTTCCCACGAATAAATAACATAAGC
TTCTGACTGCTCCCCCCTTCATTCCTTCTCTTGTTAGCTTCCTCGGGGGTTGAAGCGGGG
GCAGGGACAGGTTGAACTGTTTATCCCCCCCTTGCCGGAAACTTAGCCCATGCAGGGGCT
TCGGTTGACCTAACTATCTTTTCACTACACCTAGCTGGTGTGTCTTCAATTCTAGGTGCA
ATTAACTTCATTACTACAATTATTAACATGAAACCCCCAGCTATTTCACAATACCAAACC
CCCTTGTTTGTATGGGCTGTACTTGTAACAGCGGTGCTGCTCCTGCTTTCCTTACCCGTT
CTAGCTGCCGGCATTACAATACTACTAACAGATCGAAACCTAAATACCACATTCTTTGAC
CCTGCGGGCGGGGGAGATCCCATCCTATATCAGCACTTATTTTGATTCTTTGGTCACCCA
GAAGTATACATCCTAATTTTACCTGGATTTGGCATGATTTCACACATCGTAGCCTACTAT
GCAGGCAAAAAAGAACCCTTCGGCTACATAGGAATAGTCTGAGCTATAATGGCTATCGGT
CTCCTGGGCTTCATCGTATGAGCACATCACATGTTTACAGTCGGGATAGACGTAGATACT
CGCGCTTACTTTACATCCGCAACAATAATTATTGCTATTCCAACAGGAGTAAAAGTATTT
AGCTGATTAGCTACGCTTCATGGGGGGTCAATCAAATGAGAAACACCCCTACTATGAGCC
CTGGGTTTTATTTTTTTATTTACTGTTGGGGGCCTAACAGGAATTGTTTTAGCCAACTCA
TCCATTGACATTGTTCTTCATGATACCTATTACGTAGTTGCCCACTTCCACTACGTTTTA
TCAATGGGAGCTGTCTTTGCTATTATGGGAGCATTCGTACATTGATTCCCACTATTCTCA
GGGTACACCCTGCACAGCACATGAACAAAAATTCACTTCGGAGTTATATTTGCCGGAGTA
AATCTAACCTTCTTCCCGCAACACTTCCTAGGATTAGCCGGCATGCCACGACGATACTCT
GACTACCCAGATGCCTATACCCTATGAAATACTGTCTCTTCAATTGGCTCCCTCGTATCC
TTAATCGCCGTAATTATGTTCCTGTTTATTTTATGAGAAGCTTTCACTGCTAAACGAGAA
GTTCTAGCAGTAGAACTTACACCCACAAACTCCGAATGACTCCATGGATGCCCTCCTCCA
TACCACACATTTGAAGAACCAGCATTCGTACAAGTTCAGACAAATTAACGAGAAAGGAAG
GAATTGAACCCCCGTAAACTAGTTTCAAGCCAGTCACATAACCACTCTGTCACTTTCTTC
TATAAGGTGCTAGTAAAACAGAACATTACACTGCTTTGTCAAGGCAGAATTGCTGGTTTA
AATCCTGCGCACCTTAAGCTTAATAGCTTAATGGCACATCCCTCACAACTAGGATTCCAA
GACGCGGCCTCGCCTGTAATAGAAGAACTTCTACATTTCCACGACCACGCTCTAATAATT
GTACTACTAATCAGCACTCTAGTCCTATATATTCTCCTTCTGATAGTTTCCACTAAACTA
ACCAACAAGTATATTTTAGACTCACAAGAAATTGAGATCGTATGAACCATCCTACCAGCA
GCAATTCTTATTCTAATTGCCCTCCCCTCTCTTCGAATCCTCTACCTAATAGATGAAGTC
AACGACCCCCACCTAACTGTTAAAGCTATGGGTCATCAATGATACTGAAGCTATGAATAT
ACAGATTATGAAAACTTAGCTTTTGACTCATACATGGTACCAACTCAAGACCTAGCCCCC
GGCCAGTTCCGCCTACTTGAAACCGACCATCGAATAGTTGTCCCAATAGAATCTCCAGTA
CGAATTCTAGTCTCAGCTGAAGACGTACTCCACTCATGGGCCGTTCCCGCCCTAGGAGTA
AAAATAGATGCCGTGCCCGGACGTCTAAATCAGACAGCCTTTATTACCTCCCGCCCTGGG
GTGTTTTACGGACAATGCTCCGAAATCTGCGGAGCTAATCACAGCTTTATGCCAATTGTA
GTTGAAGCCGTTCCACTAGAACATTTTGAGAACTGATCCTCTATTATACTTGAAGACGCC
TCACTGGGAAGCTAAAAAGGGATTAGCATTAGCCTTTTAAGCTAAAGATTGGTGACCCCC
AACCACCTCCAGTGACATGCCACAGCTAAACCCAGCCCCATGATTCGCAATTCTCCTATT
CTCTTGACTAGTATTCCTAGCAATTGTTCCAAATAAAGTTCTTAACCACACCTTTACAAA
TGAGCTAACAACCCCCACCTCACAAGAACTAAAATCAGACACCTGAAACTGACCATGGCA
CTAAACCTATTTGACCAATTTATGAGCCCCACATTCCTAGGCATCCCTCTAATTGCTATT
GCACTTACGCTCCCATGAATTCTCGTACCATCCCCCTCTAAGCGATGACAAAACAACCGA
CTAATTACCCTCCAAAATTGATTTGTTAAATCCTTTACACATCAACTATTAACCCCCCTA
AACCCGGGGGGCCACAAATGAGCCCTAATCCTAACATCCTTAATAATCTTTATCCTCTCC
CTTAATATACTGGGCCTTCTGCCATACACCTTTACACCAACGACCCAACTATCTTTAAAC
ATGGGACTTGCCGTCCCACTCTGATTGGCCACAGTTATTATTGGATTGCGTAATCAGCCC
ACAGCAGCCCTCGGTCACCTTCTTCCAGAAGGGACTCCCGTCCCACTTATCCCTGTCCTA
ATCATTATTGAAACCATTAGCTTATTCATCCGACCCCTTGCACTAGGGGTACGGCTTACA
GCAAATCTAACCGCTGGCCACCTCCTAATTCAACTTATTTCAACCGCTACATTTGTTCTC
TTACCAATAATAACAACAGTAGCATTCTTCACTGCAATTCTCTTAGTTCTCCTCACTTTA
CTAGAAGTAGCAGTCGCCATAATTCAAGCATATGTATTTGTACTCTTACTAAGCCTATAT
TTACAAGAAAACGTCTAANNNNNNNNNAAGCACACGCATACCACATGGTAGACCCAAGCC
CATGACCCCTAACAGGTGCAGTAGCTGCTCTCTTAATAACATCAGGTCTTGCAATCTGAT
TTCATTTCCACTCAACAACCCTTATATCACTAGGCCTAATCTTATTGCTCTTAACCATAT
ACCAATGATGACGGGACATTATCCGAGAAGGAACATTTCAAGGACACCACACACCCCCCG
TTCAAAAAGGCTTGCGATATGGAATAATTTTATTTATTACATCTGAAGTCTTCTTCTTTC
TAGGGTTTTTCTGAGCCTTTTATCACTCCAGCTTAGCACCTACTCCAGAGCTAGGCGGAT
GCTGACCCCCAACAGGAATTGTACCACTAGACCCATTTGAAGTTCCACTCCTCAACACAG
CCGTACTTCTAGCCTCAGGTGTGACAGTTACATGAGCCCACCATAGTCTTATGGAAGGAG
AACGCAAACAAGCCATTCAATCCCTCACTCTAACAATCCTACTAGGCTTTTATTTTACTG
CCCTTCAAGCTATAGAGTATTATGAAGCCCCCTTCACAATTGCCGACGGAGTCTACGGGT
CAACATTCTTCGTAGCCACAGGCTTCCACGGCCTCCATGTAATCATTGGTTCAACTTTCC
TAGCTGTCTGCCTCCTCCGACAAGTCCAATACCATTTTACATCAGGCCACCACTTTGGAT
TTGAAGCAGCTGCTTGATATTGACACTTCGTAGACGTTGTTTGACTATTCCTATACGTCT
CCATCTACTGATGAGGCTCATATCTTTCTAGTATCAACGCTAGTACGAGTGACTTCCAAT
CACCTGGTCTTGGTTAAACCCCAAGGAAAGATAATGAACCTAGTTATAACAATTCTCCTC
ATCACTTCTGCTCTCTCTATAATTCTAGCCATCGTATCCTTCTGATTGCCCCAAATAACC
CCAGATGCAGAAAAATTATCCCCCTACGAATGCGGCTTTGACCCCTTAGGCTCTGCACGC
CTGCCCTTTTCCTTACGCTTTTTTCTAGTCGCTATTCTATTTCTACTATTTGACCTAGAA
ATTGCTTTACTTTTACCATTACCTTGAGGAAATCAACTGCCCAACCCAACAGACACCTTC
ATACTAACTGCAACTATCCTTATCCTCCTCACACTTGGACTAGTTTACGAATGAATTCAA
GGAGGCCTAGAATGAGCTGAATAGGGGATTAGTCCAAAACAAGACCTCTGATTTCGGCTC
AGAAAACCGTGGTTTAAATCCACGATCCCCTTATGACACCAGTACACTTCAGCTTTACCT
CAGCATTTATTTTAGGGCTAATAGGCCTAGCCTTCCACCGTACCCATCTATTATCAGCTC
TCCTGTGCCTAGAAGGAATAATACTGTCCCTTTTCATCGCCCTAGCCCTATGAGCCCTAC
AACTAGAATCAACAACCTTCTCTGCAGCCCCAATATTACTTCTGGCATTTTCAGCCTGTG
AAGCTAGCGCTGGGCTAGCCCTCCTAGTTGCAACAGCTCGTACCCATGGAACAGACCGCC
TAAAAGCCTTAAACCTCTTACAATGCTAAAAATCTTAATTCCAACAATCATGCTATTTCC
CACAATTTGGCTCACCCCATCAAAATGGCTATGAACTTTTTCTACCGCTCAAAGCCTCTT
CATCGCCCTAACCAGCCTCCTCTGACTAAAATGAAACTCAGAGACAGGCTGAGCCACCTC
TAATCTTTACATGGGCACTGACCCATTATCCACCCCTCTTCTAGTCCTAACTTGCTGACT
CCTGCCTCTTATAATCCTCGCTAGTCAGAACCACATTGCCCCCGAACCATTAAACCGCCA
ACGAACTTATATTACCCTCCTCACCTCCCTCCAAACCTTCTTAATTTTAGCATTTGGTGC
TACAGAAATCATCATATTTTATGTAATATTTGAAGCAACCCTAATTCCAACCCTTATTAT
TATTACCCGCTGAGGGAATCAATCAGAACGACTAAACGCAGGCACCTACTTCTTATTTTA
TACATTAGCAGGGTCCCTGCCCTTACTGGTTGCCCTCCTGCTCCTTCACCACGATACAGG
AACTTTATCCATATTAATTATTCAATACTCCCAACCCCTTTCACTCCACTCCTGAAGCGA
CAAAATCTGATGAGCAGGCTGTCTAATTGCCTTCCTAGTAAAAATACCTCTTTACGGAGT
GCACCTCTGACTACCAAAAGCCCATGTAGAAGCACCAGTAGCAGGCTCAATAGTTCTAGC
TGCAATTTTACTAAAACTTGGGGGATACGGAATAATACGAATAATAGTTATACTAGACCC
CCTATCCAAAGACATAGCATACCCCTTTATTATTCTTGCTCTCTGGGGTATCATCATGAC
AGGCTCCATTTGCCTTCGACAAACAGATTTAAAATCCCTTATCGCTTACTCATCAGTTAG
TCACATAGGTCTCGTGGCAGGAGGAATTATAATTCAAACCCCATGAGGGTTTACTGGAGC
AATTATCCTCATAATCGCCCATGGACTAGTATCCTCAGCCTTATTCTGCTTAGCCAACAC
AACATATGAACGTACACATAGCCGTACTATACTACTTGCCCGAGGCCTACAAGTAATTTT
TCCACTCACCACTACCTGGTGATTTATTGCTAACTTAGCAAATCTTGCCCTCCCTCCCCT
GCCAAACCTGATAGGAGAAGTAATTATTATCACAGCAATATTTAACTGATCCCCCCTGAC
CCTAGCCCTAACCGGAACAGGCACACTAATTACAGCAGCCTACTCCCTTTACCTCTTCTT
AATAACACAACGAGGCCCCCTCCCAACTCACATCATAAATCTCCAACCCTTCCACACTCG
AGAGCACCTCCTAATAACCCTTCACCTCCTCCCAATTGTTCTACTAATTACAAAACCAGA
ACTAATATGAGGGTGATGGTACTGTAGATATAGTTTGAATCAAAACATTAGATTGTGGTT
CTAGAAATAGAGGTTAAAATCCCCTTATCCACCGAGAGAGGCCAGAAGCAATAAGGACTG
CTAATCCCTATCCCCATGGTTAAACTCCATGGCTCACTCGAGCTTCTAAAGGATAACAGC
TCATCCATTGGTCTTAGGAACCAAAAACNNNNNNNNNNNNNNNNNNNNNNNNNNNNNNNN
NNNNNAGTAATATCTTCCACCCTCATACTAATACTAGTTACCCTGATGTTCCCACTATTT
ATAGCCCTACAACCAAAACCCCTAAGCCCCAATTGAGCCTCATCACACGTCAAAACAGCC
GTGGCCACTGCATTCTTCATTAGCCTAATTCCCCTTATAATTTTTCTTAACCAAGGAACA
GAAAGCATAATTACTAATATTCACTGAATAAACATCATAACCTTCGACATTAATATTAGT
TTTAAATTTGACCACTACTCAATCATCTTTACACCAATTGCCCTATACGTTACATGATCC
ATTTTAGAGTTTGCATTATGATACATACACGCCGACCCAAACATCAACCGATTCTTTAAG
TACCTACTTCTTTTCCTAGTAGCTATAATTATTCTAGTCACTGCCAACAATCTCTTCCAA
CTATTCATTGGCTGAGAGGGAGTAGGCATTATGTCCTTTCTACTAATTGGCTGATGACAC
GGACGAGCTGATGCTAATACTGCAGCCCTCCAAGCCGTCCTATATAACCGAGTTGGTGAT
ATTGGACTAATCCTGGCCACAGCTTGAATTGCAGTCAACCTAAACTCATGAGAACTCGCC
CAAATTTTCCTATCCTCCAAACACTTTGACATAACCTTACCCCTAGTCGGACTAATCATC
GCAGCTACAGGTAAATCAGCCCAATTTGGCCTCCACCCATGACTTCCCTCAGCAATAGAA
GGTCCAACTCCAGTCTCTGCCCTACTACATTCAAGTACTATAGTCGTCGCCGGAATCTTT
CTCCTAATCCGACTCCACCCCCTAATAGAGAATAACCAACTAGCCCTCACAACCTGTCTA
TGTTTAGGCGCCCTGACCACCTTCTTTACAGCTGCCTGTGCCCTAACCCAAAATGATATC
AAAAAGATTGTAGCTTTCTCAACATCCAGCCAACTAGGATTAATAATAGTGACAATTGGC
CTAAACCAACCCCAACTAGCCTTCCTACACATCTGTACACATGCATTCTTTAAAGCCATG
CTATTTTTATGCTCCGGCTCCATCATTCACAGCCTCAACGATGAACAAGACATCCGAAAA
ATAGGGGGACTCCACAAACTCTTGCCATTTACCTCAACCTCCCTAACCATCGGTAGCCTA
GCCCTAACCGGTACACCATTCCTAACAGGCTTCTTCTCAAAAGATGCCATCATTGAAGCC
CTGAACACCTCCTACCTCAACGCCTGAGCCCTAGCCCTCACATTAATCGCCACCTCCTTT
ACCGCAATTTATAGCTTCCGAGTCATTTTTTACGTAACGATGGGAACTCCACGATTCCTT
GCCCTCGCACCCATCAACGAAAATAACCCCTTAGTAATAAACCCCATCAAACGACTAGCC
TGAGGAAGTATCATTGCAGGCCTAGTAATTACATCAAACTTTCTTCCATCAAAAACCCCC
ATCATAACAATACCCCCAACCTTAAAACTAGCCGCACTAGCAGTTACCATTACAGGACTA
ATTATTGCAATGGCCCTTTCAACCACAACTTCAACACAAATCAAAGTTACCCCAACACTA
ACCCTACACAACTCATCCAACATACTAGGGTATTTTACCTCAATTATTCACCGCCTCGCC
CCAAAATCCAGCTTAACCCTAGGAAAACAAGCCACCAAATTTGATCTACAATGACTAGAA
CTAGCACCAAAAGGAACAGCCAACTCCCAACACATTCTCTCCTCAATATTTGACACTTGA
AATAATAATATCATCAAAATTTACCTAACCATATACCTTTTAACCACCTCCCTAATTGTT
GTTACACTAGTCATACTTTAAACTGCACGAAGAGCCCCACGACTAAGCCCCCGAGTTAAC
TCCAACACCACAAACAAACTCAATAACAACACCCAAGCACACACAACCAACATTCCCCCA
CCATAGGAGTACATCAAGGCAACACCACTTGTGTCACCCCGCAACATAAAAAATTCCTTA
AACTCATCAACAACTACTCAATGCCCACCATATCAGCCCCCTCAAAATCACCACACAGCT
ACCCCAACCCCTAATGAATAAACTAACACATACCCCTTCACTGTACGAACACCTCAAGTC
TCCGGAAAAGGATCAGCCGCTAGTGCGGCTGAATAAGCAAAGACCACCAACATTCCCCCC
AAATAAATCAAAAACAACAATAAAGATAACAACGAACCTCCATGGCCTACTAATACCCCA
CACCCAACGCCCGCCGCAACAACTAACCCCAAAGCAGCAAAATATGGAGCAGGGTTAGAA
GCAACACCCACCAGGCCCACAACTAGACTCAATAAAAATAAATTAAGAATATATACCATA
ATTCCCGCCCGGACTCTAACCGAGACTAATGGCTTGAAAACCCACCGTTGTCCTTCAACT
ACGAGAACTAATGGTCACCCGAAAAACCCACCCCCTATTTAAAATTATTAACGACGCCCT
AATTGATCTCCCCGCCCCCTCTAACATCTCCGCATGATGAAACTTCGGCTCACTTCTCCT
ACTATGCCTGGTAACCCAAATTCTAACAGGACTATTCTTAGCAATACACTACACATCTGA
TATCTCAACTGCATTTTCATCCGTAGTCCACATTTGCCGAGATGTAAACTATGGCTGAGT
AATCCGAAACATCCACGCCAACGGGGCCTCATTCTTTTTCATTTGCATTTATATGCACAT
CGGACGGGGCCTATATTACGGCTCATACGTATATAAAGAAACCTGAAACATTGGTGTGGT
CCTCTTCCTGTTAGTAATAATAACTGCCTTCGTTGGTTACGTCCTTCCCTGAGGCCAAAT
ATCATTTTGAGGCGCAACAGTCATCACTAACTTACTATCCGCCGTCCCCTACATCGGAGA
TAGCCTAGTACAATGAATTTGGGGCGGATTTTCTGTAGACAACGCAACACTAACCCGATT
CTTCGCATTCCATTTCTTATTACCATTCGCCGTTGTTGCAGCAACAATCCTACACGCCCT
CTTCCTCCACGAAACAGGGTCCAATAACCCAATTGGCCTTAACTCGGATGCAGACAAAAT
CTCATTCCACCCATACTTCTCATACAAAGACCTCCTAGGATTCATTATTTTACTTATACT
CCTAGCCTCTTTAGCTTTATTTTCACCAAACCTTTTAGGTGACCCAGAAAATTTCACCCC
TGCCAACCCACTAGTTACTCCCCCACACATTAAACCAGAATGATACTTCTTATTTGCCTA
CGCCATTCTACGATCAATTCCCAACAAATTGGGAGGGGTTCTAGCACTATTATTCTCAAT
CCTAGTGCTAATAGTAGTCCCCCTACTCCATACATCTAAACATCAAGCACTGACATTCCG
ACCAATCTCTCAAGTCTTATTCTGACTCTTAGTAGCAGATGTTATAATCTTGACATGAAT
CGGAGGTATACCTGTCGAACACCCCTTTATTATTATTGGACAAATTGCCTCCACTCTCTA
CTTCGCACTATTCCTTATCTTAAACCCATTAGCAGGTTGACTAGAAAATAAGTTAATGAA
CTAACTNNNNNNNNNNNNNNNNNNNNNNNNNNNNNNNNNNNNNNNNNNNNNNNNNNNNNN
NNNNNNNNNNNNNNNNNNNNNNNNNNNNNNNNNNNNNNNNNNNNNNNNNNNNNNNNNNNN
NNNNNNNNNNNNNNNNNNNNNNNNNNNNNNNNNNNNNNNNNNNNNNNNNNNNNNNNNNNN
NNNNNNNNNNNNNNNNNNNNNNNNNNNNNNNNNNNNNNNNNNNNNNNNNNNNNNNNNNNN
NNNNNNNNNNNNNNNNNNNNNNNNNNNNNNNNNNNNNNNNNNNNNNNNNNNNNNNNNNNN
NNNNNNNNNNNNNNNNNNNNNNNNNNNNNNNNNNNNNNNNNNNNNNNNNNNNNNNNNNNN
NNNNNNNNNNNNNNNNNNNNNNNNNNNNNNNNNNNNNNNNNNNNNNNNNNNNNNNNNNNN
NNNNNNNNNNNNNNNNNNNNNNNNNNNNNNNNNNNNNNNNNNNNNNNNNNNNNNNNNNNN
NNNNNNNNNNNNNNNNNNNNNNNNNNNNNNNNNNNNNNNNNNNNNNNNNNNNNNNNNNNN
NNNNNNNNNNNNNNNNNNNNNNNNNNNNNNNNNNNNNNNNNNNNNNNNNNNNNNNNNNNN
NNNNNNNNNNNNNNNNNNNNNNNNNNNNNNNNNNNNNNNNNNNNNNNNNNNNNNNNNNNN
NNNNNNNNNNNNNNNNNNNNNNNNNNNNNNNNNNNNNNNNNNNNNNNNNNNNNNNNNNNN
NNNNNNNNNNNNNNNNNNNNNNNNNNNNNNNNNNNNNNNNNNNNNNNNNNNNNNNNNNNN
NNNNNNNNNNNNNNNNNNNNNNNNNNNNNNNNNNNNNNNNNNNNNNNNNNNNNNNNNNNN
NNNNNNNNNNNNNNNNNNNNNNNNNNNNNNNNNNNNNNNNNNNNNNNNNNNNNNNNNNNN
NNNNNNNNNNNNNNNNNNNNNNNNNNNNNNNNNNNNNNNNNNNNNNNNNNNNNNNNNNNN
NNNNNNNNNNNNNNNNNNNNNNNNNNNNNNNNNNNNNNNNNNNNNNNNNNNNNNNNNNNN
NNNNNNNNNNNNNNNNNNNNN
>C_TR4098|c0_g1_i1
------------------------------------------------------------
------------------------------------------------------------
------------------------------------------------------------
------------------------------------------------------------
------------------------------------------------------------
------------------------------------------------------------
------------------------------------------------------------
------------------------------------------------------------
------------------------------------------------------------
------------------------------------------------------------
------------------------------------------------------------
------------------------------------------------------------
------------------------------------------------------------
------------------------------------------------------------
------------------------------------------------------------
------------------------------------------------------------
------------------------------------------------------------
------------------------------------------------------------
------------------------------------------------------------
------------------------------------------------------------
------------------------------------------------------------
------------------------------------------------------------
------------------------------------------------------------
------------------------------------------------------------
------------------------------------------------------------
------------------------------------------------------------
------------------------------------------------------------
------------------------------------------------------------
------------------------------------------------------------
------------------------------------------------------------
------------------------------------------------------------
------------------------------------------------------------
------------------------------------------------------------
------------------------------------------------------------
------------------------------------------------------------
------------------------------------------------------------
------------------------------------------------------------
------------------------------------------------------------
------------------------------------------------------------
------------------------------------------------------------
------------------------------------------------------------
------------------------------------------------------------
------------------------------------------------------------
------------------------------------------------------------
------------------------------------------------------------
------------------------------------------------------------
------------------------------------------------------------
------------------------------------------------------------
------------------------------------------------------------
------------------------------------------------------------
------------------------------------------------------------
------------------------------------------------------------
------------------------------------------------------------
------------------------------------------------------------
------------------------------------------------------------
------------------------------------------------------------
------------------------------------------------------------
------------------------------------------------------------
------------------------------------------------------------
------------------------------------------------------------
------------------------------------------------------------
------------------------------------------------------------
------------------------------------------------------------
------------------------------------------------------------
------------------------------------------------------------
------------------------------------------------------------
------------------------------------------------------------
------------------------------------------------------------
------------------------------------------------------------
------------------------------------------------------------
------------------------------------------------------------
------------------------------------------------------------
------------------------------------------------------------
------------------------------------------------------------
------------------------------------------------------------
------------------------------------------------------------
------------------------------------------------------------
------------------------------------------------------------
------------------------------------------------------------
------------------------------------------------------------
------------------------------------------------------------
------------------------------------------------------------
------------------------------------------------------------
------------------------------------------------------------
------------------------------------------------------------
------------------------------------------------------------
------------------------------------------------------------
------------------------------------------------------------
------------------------------------------------------------
------------------------------------------------------------
------------------------------------------------------------
------------------------------------------------------------
------------------------------------------------------------
------------------------------------------------------------
------------------------------------------------------------
------------------------------------------------------------
------------------------------------------------------------
------------------------------------------------------------
------------------------------------------------------------
------------------------------------------------------------
------------------------------------------------------------
------------------------------------------------------------
------------------------------------------------------------
------------------------------------------------------------
------------------------------------------------------------
------------------------------------------------------------
------------------------------------------------------------
------------------------------------------------------------
------------------------------------------------------------
------------------------------------------------------------
------------------------------------------------------------
------------------------------------------------------------
------------------------------------------------------------
------------------------------------------------------------
------------------------------------------------------------
------------------------------------------------------------
------------------------------------------------------------
------------------------------------------------------------
------------------------------------------------------------
------------------------------------------------------------
------------------------------------------------------------
------------------------------------------------------------
------------------------------------------------------------
------------------------------------------------------------
------------------------------------------------------------
------------------------------------------------------------
------------------------------------------------------------
------------------------------------------------------------
------------------------------------------------------------
------------------------------------------------------------
------------------------------------------------------------
------------------------------------------------------------
------------------------------------------------------------
------------------------------------------------------------
------------------------------------------------------------
------------------------------------------------------------
------------------------------------------------------------
------------------------------------------------------------
------------------------------------------------------------
------------------------------------------------------------
------------------------------------------------------------
------------------------------------------------------------
------------------------------------------------------------
------------------------------------------------------------
------------------------------------------------------------
------------------------------------------------------------
------------------------------------------------------------
------------------------------------------------------------
------------------------------------------------------------
------------------------------------------------------------
------------------------------------------------------------
------------------------------------------------------------
------------------------------------------------------------
------------------------------------------------------------
------------------------------------------------------------
------------------------------------------------------------
------------------------------------------------------------
------------------------------------------------------------
---------------------------------------------------------TCT
CCATCTACTGATGAGGCTCATATCTTTCTAGTATCAACGCTAGTACGAGTGACTTCCAAT
CACCTGGTCTTGGTTAAACCCCAAGGAAAGATAATGAACCTAGTTATAACAATTCTCCTC
ATCACTTCTGCTCTCTCTATAATTCTAGCCATCGTATCCTTCTGATTGCCCCAAATAACC
CCAGATGCAGAAAAATTATCCCCCTACGAATGCGGCTTTGACCCCTTAGGCTCTGCACGC
CTGCCCTTTTCCTTACGCTTTTTTCTAGTCGCTATTCTATTTCTACTATTTGACCTAGAA
ATTGCTTTACTTTTACCATTACCTTGAGGAAATCAACTGCCCAACCCAACAGACACCTTC
ATACTAACTGCAACTATCCTTATCCTCCTCACACTTGGACTAGTTTACGAATGAATTCAA
GGAGGCCTAGAATGAGCTGAATAAAAAAAAAAAAAAAAAAA-------------------
------------------------------------------------------------
------------------------------------------------------------
------------------------------------------------------------
------------------------------------------------------------
------------------------------------------------------------
------------------------------------------------------------
------------------------------------------------------------
------------------------------------------------------------
------------------------------------------------------------
------------------------------------------------------------
------------------------------------------------------------
------------------------------------------------------------
------------------------------------------------------------
------------------------------------------------------------
------------------------------------------------------------
------------------------------------------------------------
------------------------------------------------------------
------------------------------------------------------------
------------------------------------------------------------
------------------------------------------------------------
------------------------------------------------------------
------------------------------------------------------------
------------------------------------------------------------
------------------------------------------------------------
------------------------------------------------------------
------------------------------------------------------------
------------------------------------------------------------
------------------------------------------------------------
------------------------------------------------------------
------------------------------------------------------------
------------------------------------------------------------
------------------------------------------------------------
------------------------------------------------------------
------------------------------------------------------------
------------------------------------------------------------
------------------------------------------------------------
------------------------------------------------------------
------------------------------------------------------------
------------------------------------------------------------
------------------------------------------------------------
------------------------------------------------------------
------------------------------------------------------------
------------------------------------------------------------
------------------------------------------------------------
------------------------------------------------------------
------------------------------------------------------------
------------------------------------------------------------
------------------------------------------------------------
------------------------------------------------------------
------------------------------------------------------------
------------------------------------------------------------
------------------------------------------------------------
------------------------------------------------------------
------------------------------------------------------------
------------------------------------------------------------
------------------------------------------------------------
------------------------------------------------------------
------------------------------------------------------------
------------------------------------------------------------
------------------------------------------------------------
------------------------------------------------------------
------------------------------------------------------------
------------------------------------------------------------
------------------------------------------------------------
------------------------------------------------------------
------------------------------------------------------------
------------------------------------------------------------
------------------------------------------------------------
------------------------------------------------------------
------------------------------------------------------------
------------------------------------------------------------
------------------------------------------------------------
------------------------------------------------------------
------------------------------------------------------------
------------------------------------------------------------
------------------------------------------------------------
------------------------------------------------------------
------------------------------------------------------------
------------------------------------------------------------
------------------------------------------------------------
------------------------------------------------------------
------------------------------------------------------------
------------------------------------------------------------
------------------------------------------------------------
------------------------------------------------------------
------------------------------------------------------------
------------------------------------------------------------
------------------------------------------------------------
------------------------------------------------------------
------------------------------------------------------------
------------------------------------------------------------
------------------------------------------------------------
------------------------------------------------------------
------------------------------------------------------------
------------------------------------------------------------
------------------------------------------------------------
------------------------------------------------------------
------------------------------------------------------------
------------------------------------------------------------
------------------------------------------------------------
------------------------------------------------------------
------------------------------------------------------------
------------------------------------------------------------
------------------------------------------------------------
------------------------------------------------------------
------------------------------------------------------------
------------------------------------------------------------
------------------------------------------------------------
---------------------
>TR4098|c1_g1_i1
------------------------------------------------------------
------------------------------------------------------------
------------------------------------------------------------
------------------------------------------------------------
------------------------------------------------------------
------------------------------------------------------------
------------------------------------------------------------
------------------------------------------------------------
------------------------------------------------------------
------------------------------------------------------------
------------------------------------------------------------
------------------------------------------------------------
------------------------------------------------------------
------------------------------------------------------------
------------------------------------------------------------
------------------------------------------------------------
------------------------------------------------------------
------------------------------------------------------------
------------------------------------------------------------
------------------------------------------------------------
------------------------------------------------------------
------------------------------------------------------------
------------------------------------------------------------
------------------------------------------------------------
------------------------------------------------------------
------------------------------------------------------------
------------------------------------------------------------
------------------------------------------------------------
------------------------------------------------------------
------------------------------------------------------------
------------------------------------------------------------
------------------------------------------------------------
------------------------------------------------------------
------------------------------------------------------------
------------------------------------------------------------
------------------------------------------------------------
------------------------------------------------------------
------------------------------------------------------------
------------------------------------------------------------
------------------------------------------------------------
------------------------------------------------------------
------------------------------------------------------------
------------------------------------------------------------
------------------------------------------------------------
------------------------------------------------------------
------------------------------------------------------------
------------------------------------------------------------
------------------------------------------------------------
------------------------------------------------------------
------------------------------------------------------------
------------------------------------------------------------
------------------------------------------------------------
------------------------------------------------------------
------------------------------------------------------------
------------------------------------------------------------
------------------------------------------------------------
------------------------------------------------------------
------------------------------------------------------------
------------------------------------------------------------
------------------------------------------------------------
------------------------------------------------------------
------------------------------------------------------------
------------------------------------------------------------
------------------------------------------------------------
------------------------------------------------------------
------------------------------------------------------------
------------------------------------------------------------
------------------------------------------------------------
------------------------------------------------------------
------------------------------------------------------------
------------------------------------------------------------
------------------------------------------------------------
------------------------------------------------------------
------------------------------------------------------------
------------------------------------------------------------
------------------------------------------------------------
------------------------------------------------------------
------------------------------------------------------------
------------------------------------------------------------
------------------------------------------------------------
------------------------------------------------------------
------------------------------------------------------------
------------------------------------------------------------
------------------------------------------------------------
------------------------------------------------------------
------------------------------------------------------------
------------------------------------------------------------
------------------------------------------------------------
------------------------------------------------------------
------------------------------------------------------------
------------------------------------------------------------
------------------------------------------------------------
------------------------------------------------------------
------------------------------------------------------------
------------------------------------------------------------
------------------------------------------------------------
------------------------------------------------------------
------------------------------------------------------------
------------------------------------------------------------
------------------------------------------------------------
------------------------------------------------------------
------------------------------------------------------------
------------------------------------------------------------
------------------------------------------------------------
------------------------------------------------------------
------------------------------------------------------------
------------------------------------------------------------
------------------------------------------------------------
------------------------------------------------------------
------------------------------------------------------------
------------------------------------------------------------
------------------------------------------------------------
------------------------------------------------------------
------------------------------------------------------------
------------------------------------------------------------
------------------------------------------------------------
------------------------------------------------------------
------------------------------------------------------------
------------------------------------------------------------
------------------------------------------------------------
------------------------------------------------------------
------------------------------------------------------------
------------------------------------------------------------
------------------------------------------------------------
------------------------------------------------------------
------------------------------------------------------------
------------------------------------------------------------
------------------------------------------------------------
------------------------------------------------------------
------------------------------------------------------------
------------------------------------------------------------
------------------------------------------------------------
------------------------------------------------------------
------------------------------------------------------------
------------------------------------------------------------
------------------------------------------------------------
------------------------------------------------------------
------------------------------------------------------------
------------------------------------------------------------
------------------------------------------------------------
------------------------------------------------------------
------------------------------------------------------------
------------------------------------------------------------
------------------------------------------------------------
------------------------------------------------------------
------------------------------------------------------------
------------------------------------------------------------
------------------------------------------------------------
------------------------------------------------------------
------------------------------------------------------------
------------------------------------------------------------
------------------------------------------------------------
------------------------------------------------------------
------------------------------------------------------------
------------------------------------------------------------
------------------------------------------------------------
------------------------------------------------------------
------------------------------------------------------------
------------------------------------------------------------
------------------------------------------------------------
------------------------------------------------------------
------------------------------------------------------------
------------------------------------------------------------
------------------------------------------------------------
------------------------------------------------------------
-----------------------------------------------------------A
GGAGGCCTAGAATGAGCTGAATAGGGGATTAGTCCAAAACAAGACCTCTGATTTCGGCTC
AGAAAACCGTGGTTTAAATCCACGATCCCCTTATGACACCAGTACACTTCAGCTTTACCT
CAGCATTTATTTTAGGGCTAATAGGCCTAGCCTTCCACCGTACCCATCTATTATCAGCTC
TCCTGTGCCTAGAAGGAATAATACTGTCCCTTTTCATCGCCCTAGCCCTATGAGCCCTAC
AACTAGAATCAACAACCTTCTCTGCAGCCCCAATATTACTTCTGGCATTTTCAGCCTGTG
AAGCTAGCGCTGGGCTAGCCCTCCTAGTTGCAACAGCTCGTACCCATGGAACAGACCGCC
TAAAAGCCTTAAACCTCTTACAATGCTAAAAATCTTAATTCCAACAATCATGCTATTTCC
CACAATTTGGCTCACCCCATCAAAATGGCTATGAACTTTTTCTACCGCTCAAAGCCTCTT
CATCGCCCTAACCAGCCTCCTCTGACTAAAATGAAACTCAGAGACAGGCTGAGCCACCTC
TAATCTTTACATGGGCACTGACCCATTATCCACCCCTCTTCTAGTCCTAACTTGCTGACT
CCTGCCTCTTATAATCCTCGCTAGTCAGAACCACATTGCCCCCGAACCATTAAACCGCCA
ACGAACTTATATTACCCTCCTCACCTCCCTCCAAACCTTCTTAATTTTAGCATTTGGTGC
TACAGAAATCATCATATTTTATGTAATATTTGAAGCAACCCTAATTCCAACCCTTATTAT
TATTACCCGCTGAGGGAATCAATCAGAACGACTAAACGCAGGCACCTACTTCTTATTTTA
TACATTAGCAGGGTCCCTGCCCTTACTGGTTGCCCTCCTGCTCCTTCACCACGATACAGG
AACTTTATCCATATTAATTATTCAATACTCCCAACCCCTTTCACTCCACTCCTGAAGCGA
CAAAATCTGATGAGCAGGCTGTCTAATTGCCTTCCTAGTAAAAATACCTCTTTACGGAGT
GCACCTCTGACTACCAAAAGCCCATGTAGAAGCACCAGTAGCAGGCTCAATAGTTCTAGC
TGCAATTTTACTAAAACTTGGGGGATACGGAATAATACGAATAATAGTTATACTAGACCC
CCTATCCAAAGACATAGCATACCCCTTTATTATTCTTGCTCTCTGGGGTATCATCATGAC
AGGCTCCATTTGCCTTCGACAAACAGATTTAAAATCCCTTATCGCTTACTCATCAGTTAG
TCACATAGGTCTCGTGGCAGGAGGAATTATAATTCAAACCCCATGAGGGTTTACTGGAGC
AATTATCCTCATAATCGCCCATGGACTAGTATCCTCAGCCTTATTCTGCTTAGCCAACAC
AACATATGAACGTACACATAGCCGTACTATACTACTTGCCCGAGGCCTACAAGTAATTTT
TCCACTCACCACTACCTGGTGATTTATTGCTAACTTAGCAAATCTTGCCCTCCCTCCCCT
GCCAAACCTGATAGGAGAAGTAATTATTATCACAGCAATATTTAACTGATCCCCCCTGAC
CCTAGCCCTAACCGGAACAGGCACACTAATTACAGCAGCCTACTCCCTTTACCTCTTCTT
AATAACACAACGAGGCCCCCTCCCAACTCACATCATAAATCTCCAACCCTTCCACACTCG
AGAGCACCTCCTAATAACCCTTCACCTCCTCCCAATTGTTCTACTAATTACAAAACCAGA
ACTAATATGAGGGTGATGGTACTAAAAAAAAA----------------------------
------------------------------------------------------------
------------------------------------------------------------
------------------------------------------------------------
------------------------------------------------------------
------------------------------------------------------------
------------------------------------------------------------
------------------------------------------------------------
------------------------------------------------------------
------------------------------------------------------------
------------------------------------------------------------
------------------------------------------------------------
------------------------------------------------------------
------------------------------------------------------------
------------------------------------------------------------
------------------------------------------------------------
------------------------------------------------------------
------------------------------------------------------------
------------------------------------------------------------
------------------------------------------------------------
------------------------------------------------------------
------------------------------------------------------------
------------------------------------------------------------
------------------------------------------------------------
------------------------------------------------------------
------------------------------------------------------------
------------------------------------------------------------
------------------------------------------------------------
------------------------------------------------------------
------------------------------------------------------------
------------------------------------------------------------
------------------------------------------------------------
------------------------------------------------------------
------------------------------------------------------------
------------------------------------------------------------
------------------------------------------------------------
------------------------------------------------------------
------------------------------------------------------------
------------------------------------------------------------
------------------------------------------------------------
------------------------------------------------------------
------------------------------------------------------------
------------------------------------------------------------
------------------------------------------------------------
------------------------------------------------------------
------------------------------------------------------------
------------------------------------------------------------
------------------------------------------------------------
------------------------------------------------------------
------------------------------------------------------------
------------------------------------------------------------
------------------------------------------------------------
------------------------------------------------------------
------------------------------------------------------------
------------------------------------------------------------
------------------------------------------------------------
------------------------------------------------------------
------------------------------------------------------------
------------------------------------------------------------
------------------------------------------------------------
------------------------------------------------------------
------------------------------------------------------------
------------------------------------------------------------
------------------------------------------------------------
------------------------------------------------------------
------------------------------------------------------------
------------------------------------------------------------
------------------------------------------------------------
------------------------------------------------------------
------------------------------------------------------------
------------------------------------------------------------
------------------------------------------------------------
------------------------------------------------------------
------------------------------------------------------------
------------------------------------------------------------
------------------------------------------------------------
------------------------------------------------------------
------------------------------------------------------------
------------------------------------------------------------
------------------------------------------------------------
---------------------
>TR6740|c0_g1_i1
------------------------------------------------------------
------------------------------------------------------------
------------------------------------------------------------
------------------------------------------------------------
------------------------------------------------------------
------------------------------------------------------------
------------------------------------------------------------
------------------------------------------------------------
------------------------------------------------------------
------------------------------------------------------------
------------------------------------------------------------
------------------------------------------------------------
------------------------------------------------------------
------------------------------------------------------------
------------------------------------------------------------
------------------------------------------------------------
------------------------------------------------------------
------------------------------------------------------------
------------------------------------------------------------
------------------------------------------------------------
------------------------------------------------------------
------------------------------------------------------------
------------------------------------------------------------
------------------------------------------------------------
------------------------------------------------------------
------------------------------------------------------------
------------------------------------------------------------
------------------------------------------------------------
------------------------------------------------------------
------------------------------------------------------------
------------------------------------------------------------
------------------------------------------------------------
------------------------------------------------------------
------------------------------------------------------------
------------------------------------------------------------
------------------------------------------------------------
------------------------------------------------------------
------------------------------------------------------------
------------------------------------------------------------
------------------------------------------------------------
------------------------------------------------------------
------------------------------------------------------------
------------------------------------------------------------
------------------------------------------------------------
------------------------------------------------------------
------------------------------------------------------------
------------------------------------------------------------
------------------------------------------------------------
------------------------------------------------------------
------------------------------------------------------------
------------------------------------------------------------
------------------------------------------------------------
------------------------------------------------------------
------------------------------------------------------------
------------------------------------------------------------
------------------------------------------------------------
------------------------------------------------------------
------------------------------------------------------------
------------------------------------------------------------
------------------------------------------------------------
------------------------------------------------------------
------------------------------------------------------------
------------------------------------------------------------
------------------------------------------------------------
------------------------------------------------------------
------------------------------------------------------------
------------------------------------------------------------
------------------------------------------------------------
------------------------------------------------------------
------------------------------------------------------------
------------------------------------------------------------
------------------------------------------------------------
------------------------------------------------------------
------------------------------------------------------------
------------------------------------------------------------
------------------------------------------------------------
------------------------------------------------------------
------------------------------------------------------------
------------------------------------------------------------
------------------------------------------------------------
------------------------------------------------------------
------------------------------------------------------------
------------------------------------------------------------
------------------------------------------------------------
------------------------------------------ATAACACCAGACCAAAAG
CCTTCAAAGCTTTAAGTAGGAGTGAAAATCTCCTAATTCCTGAATAAGGCTTGCAGGACT
TTATCCCACATCTTCTGAATGCAACCCAGACACTTTAATTAAGCTAAAGCCTTCCTAGAT
GAGAAGGCCTCGATCCTACAAATTCTTAGTTAACAGCTAAGCGCCCAAACCAGCGAGCAT
TCATCTACCTTTCCCCGCCGCTCGAAAACGAGGCGGGGAAAGCCCCGGCAGGCAATTAGC
CCGCTCTTTCAGATTTGCAATCTGACGTGCTAAACACCACGAGACTTGATAGGAAGAGGA
CTTGAACCTCTGTTCATGGAGCTACAATCCACCACCTAACCCTCGGCCATCCTACCTGTG
ACAATCACACGCTGATTCTTCTCTACTAACCACAAAGACATTGGCACCCTTTACCTAGTG
TTTGGTGCTTGAGCCGGAATGGTTGGTACAGCCCTCAGTCTCTTAATTCGAGCTGAGTTA
AGCCAACCCGGTTCTCTATTAGGCGATGACCAGATCTATAATGTCATCGTTACCGCACAT
GCTTTCGTAATAATTTTCTTTATAGTCATGCCAATCATAATTGGAGGCTTTGGAAATTGA
CTAGTCCCACTAATAATTGGGGCACCCGACATAGCCTTCCCACGAATAAATAACATAAGC
TTCTGACTGCTCCCCCCTTCATTCCTTCTCTTGTTAGCTTCCTCGGGGGTTGAAGCGGGG
GCAGGGACAGGTTGAACTGTTTATCCCCCCCTTGCCGGAAACTTAGCCCATGCAGGGGCT
TCGGTTGACCTAACTATCTTTTCACTACACCTAGCTGGTGTGTCTTCAATTCTAGGTGCA
ATTAACTTCATTACTACAATTATTAACATGAAACCCCCAGCTATTTCACAATACCAAACC
CCCTTGTTTGTATGGGCTGTACTTGTAACAGCGGTGCTGCTCCTGCTTTCCTTACCCGTT
CTAGCTGCCGGCATTACAATACTACTAACAGATCGAAACCTAAATACCACATTCTTTGAC
CCTGCGGGCGGGGGAGATCCCATCCTATATCAGCACTTATTTTGATTCTTTGGTCACCCA
GAAGTATACATCCTAATTTTACCTGGATTTGGCATGATTTCACACATCGTAGCCTACTAT
GCAGGCAAAAAAGAACCCTTCGGCTACATAGGAATAGTCTGAGCTATAATGGCTATCGGT
CTCCTGGGCTTCATCGTATGAGCACATCACATGTTTACAGTCGGGATAGACGTAGATACT
CGCGCTTACTTTACATCCGCAACAATAATTATTGCTATTCCAACAGGAGTAAAAGTATTT
AGCTGATTAGCTACGCTTCATGGGGGGTCAATCAAATGAGAAACACCCCTACTATGAGCC
CTGGGTTTTATTTTTTTATTTACTGTTGGGGGCCTAACAGGAATTGTTTTAGCCAACTCA
TCCATTGACATTGTTCTTCATGATACCTATTACGTAGTTGCCCACTTCCACTACGTTTTA
TCAATGGGAGCTGTCTTTGCTATTATGGGAGCATTCGTACATTGATTCCCACTATTCTCA
GGGTACACCCTGCACAGCACATGAACAAAAATTCACTTCGGAGTTATATTTGCCGGAGTA
AATCTAACCTTCTTCCCGCAACACTTCCTAGGATTAGCCGGCATGCCACGACGATACTCT
GACTACCCAGATGCCTATACCCTATGAAATACTGTCTCTTCAATTGGCTCCCTCGTATCC
TTAATCGCCGTAATTATGTTCCTGTTTATTTTATGAGAAGCTTTCACTGCTAAACGAGAA
GTTCTAGCAGTAGAACTTACACCCACAAACTCCGAATGACTCCATGGATGCCCTCCTCCA
TACCACACATTTGAAGAACCAGCATTCGTACAAGTTCAGACAAATTAACGAGAAAGGAAG
GAATTGAACCCCCGTAAACTAGTTTCAAGCCAGTCACATAACCACTCTGTCACTTTCTTC
TATAAAAAAAAAAA----------------------------------------------
------------------------------------------------------------
------------------------------------------------------------
------------------------------------------------------------
------------------------------------------------------------
------------------------------------------------------------
------------------------------------------------------------
------------------------------------------------------------
------------------------------------------------------------
------------------------------------------------------------
------------------------------------------------------------
------------------------------------------------------------
------------------------------------------------------------
------------------------------------------------------------
------------------------------------------------------------
------------------------------------------------------------
------------------------------------------------------------
------------------------------------------------------------
------------------------------------------------------------
------------------------------------------------------------
------------------------------------------------------------
------------------------------------------------------------
------------------------------------------------------------
------------------------------------------------------------
------------------------------------------------------------
------------------------------------------------------------
------------------------------------------------------------
------------------------------------------------------------
------------------------------------------------------------
------------------------------------------------------------
------------------------------------------------------------
------------------------------------------------------------
------------------------------------------------------------
------------------------------------------------------------
------------------------------------------------------------
------------------------------------------------------------
------------------------------------------------------------
------------------------------------------------------------
------------------------------------------------------------
------------------------------------------------------------
------------------------------------------------------------
------------------------------------------------------------
------------------------------------------------------------
------------------------------------------------------------
------------------------------------------------------------
------------------------------------------------------------
------------------------------------------------------------
------------------------------------------------------------
------------------------------------------------------------
------------------------------------------------------------
------------------------------------------------------------
------------------------------------------------------------
------------------------------------------------------------
------------------------------------------------------------
------------------------------------------------------------
------------------------------------------------------------
------------------------------------------------------------
------------------------------------------------------------
------------------------------------------------------------
------------------------------------------------------------
------------------------------------------------------------
------------------------------------------------------------
------------------------------------------------------------
------------------------------------------------------------
------------------------------------------------------------
------------------------------------------------------------
------------------------------------------------------------
------------------------------------------------------------
------------------------------------------------------------
------------------------------------------------------------
------------------------------------------------------------
------------------------------------------------------------
------------------------------------------------------------
------------------------------------------------------------
------------------------------------------------------------
------------------------------------------------------------
------------------------------------------------------------
------------------------------------------------------------
------------------------------------------------------------
------------------------------------------------------------
------------------------------------------------------------
------------------------------------------------------------
------------------------------------------------------------
------------------------------------------------------------
------------------------------------------------------------
------------------------------------------------------------
------------------------------------------------------------
------------------------------------------------------------
------------------------------------------------------------
------------------------------------------------------------
------------------------------------------------------------
------------------------------------------------------------
------------------------------------------------------------
------------------------------------------------------------
------------------------------------------------------------
------------------------------------------------------------
------------------------------------------------------------
------------------------------------------------------------
------------------------------------------------------------
------------------------------------------------------------
------------------------------------------------------------
------------------------------------------------------------
------------------------------------------------------------
------------------------------------------------------------
------------------------------------------------------------
------------------------------------------------------------
------------------------------------------------------------
------------------------------------------------------------
------------------------------------------------------------
------------------------------------------------------------
------------------------------------------------------------
------------------------------------------------------------
------------------------------------------------------------
------------------------------------------------------------
------------------------------------------------------------
------------------------------------------------------------
------------------------------------------------------------
------------------------------------------------------------
------------------------------------------------------------
------------------------------------------------------------
------------------------------------------------------------
------------------------------------------------------------
------------------------------------------------------------
------------------------------------------------------------
------------------------------------------------------------
------------------------------------------------------------
------------------------------------------------------------
------------------------------------------------------------
------------------------------------------------------------
------------------------------------------------------------
------------------------------------------------------------
------------------------------------------------------------
------------------------------------------------------------
------------------------------------------------------------
------------------------------------------------------------
------------------------------------------------------------
------------------------------------------------------------
------------------------------------------------------------
------------------------------------------------------------
------------------------------------------------------------
------------------------------------------------------------
------------------------------------------------------------
------------------------------------------------------------
------------------------------------------------------------
------------------------------------------------------------
------------------------------------------------------------
------------------------------------------------------------
------------------------------------------------------------
------------------------------------------------------------
------------------------------------------------------------
------------------------------------------------------------
------------------------------------------------------------
------------------------------------------------------------
------------------------------------------------------------
------------------------------------------------------------
------------------------------------------------------------
------------------------------------------------------------
---------------------
>TR6740|c0_g2_i1
------------------------------------------------------------
------------------------------------------------------------
------------------------------------------------------------
------------------------------------------------------------
------------------------------------------------------------
------------------------------------------------------------
------------------------------------------------------------
------------------------------------------------------------
------------------------------------------------------------
------------------------------------------------------------
------------------------------------------------------------
------------------------------------------------------------
------------------------------------------------------------
------------------------------------------------------------
------------------------------------------------------------
------------------------------------------------------------
------------------------------------------------------------
------------------------------------------------------------
------------------------------------------------------------
------------------------------------------------------------
------------------------------------------------------------
------------------------------------------------------------
------------------------------------------------------------
------------------------------------------------------------
------------------------------------------------------------
------------------------------------------------------------
------------------------------------------------------------
------------------------------------------------------------
------------------------------------------------------------
------------------------------------------------------------
------------------------------------------------------------
------------------------------------------------------------
------------------------------------------------------------
------------------------------------------------------------
------------------------------------------------------------
------------------------------------------------------------
------------------------------------------------------------
------------------------------------------------------------
------------------------------------------------------------
------------------------------------------------------------
------------------------------------------------------------
------------------------------------------------------------
------------------------------------------------------------
------------------------------------------------------------
------------------------------------------------------------
------------------------------------------------------------
------------------------------------------------------------
------------------------------------------------------------
------------------------------------------------------------
------------------------------------------------------------
------------------------------------------------------------
------------------------------------------------------------
------------------------------------------------------------
------------------------------------------------------------
------------------------------------------------------------
------------------------------------------------------------
------------------------------------------------------------
------------------------------------------------------------
------------------------------------------------------------
------------------------------------------------------------
------------------------------------------------------------
------------------------------------------------------------
----------------------------------------TATTACACATTGCCCTACCA
ATCGCATTTGCGGGTCTTCCCCCACAATAACTACGGAACCGTGCCTGAATGCCCAAGGAC
CACTTTGATAGAGTGACTCACGGAGGCTAAAATCCTCCCGGCTCCTATGGAAAGAAGGGA
TTCGAACCCATATCCCAGAGATCAAAACTCCAAGTGTTCCCATTACACCACTTTCCAGTA
AGATCAGCTAATATAAGCTTTTGGGCCCATACCCCAAAAATGTAGGTTAAACTCCTTCTC
TTACTAATGAATCCCTACGTTCTAGCCATTTTCCTATCAAGTCTGGGCTTAGGTACAACA
CTAACTTTTGCTAGCTCCCATTGACTCCTAGCCTGAATAGGGTTAGAAATCAACACCCTA
GCCATCCTCCCATTGATAGCCCAACAACACCACCCCCGATCAGTAGAAGCTACCACTAAA
TATTTTCTAGCCCAAGCAACTGCAGCAGCTACTATCCTCTTTGCAAGCATAACAAACGCA
TGAATTATAGGAGAATGAAATATTACCCATATGTCCCACCCAGCCGCTACCATTATAATT
ACAACAGCATTAGCCATAAAAGTAGGATTAGCACCAATGCATTTCTGATTACCCCCCGTG
CTCCAAGGACTAGACCTTACCACAGGACTAATTATGGCAACATGACAGAAACTAGCACCA
TTCGCCCTACTGATTCAAGTAGCCCCAACTACACATCCAACACTACTAATACTCCTCGGG
CTCCTCTCCACTGTAATCGGAGGCTGAGGGGGAATAAACCAAACTCAACTACGAAAAATA
CTAGCTTACTCATCAATCGCTCACCTAGGATGAATAATTATCGTAATCCAATTTATACCC
CAATTAACCGCCCTAACCCTAAGCATCTATATTATTATAACCTCCGCAGCATTCCTGACG
TTTAAACTACTCCTAAGCACAAAAATCAATATACTAGCACTAGCCTGGTCCAAAACCCCA
ATTATTACAGCAACCACTGCCCTGATTCTCCTCTCCCTAGGTGGCCTCCCCCCACTAACA
GGATTTATGCCAAAATGACTAATTCTACAAGAACTAACAAAACAAGAACTACCCCTCACC
GCAACAATCCTTGCCTTAACCGCCCTACTAAGCCTATACTTTTACCTACGCCTATGTTAC
GCCATAACCCTAACAATCGCCCCAAGCATAAACAATGCTACAACCCCATGACGCCTAACA
AATACACAAACAACATTACCATTAGCCATCTCCACAACCCTGACCCTAGCACTCCTCCCA
CTAACCCCAGCTATTCAAGCACTAGTCTACTA----------------------------
------------------------------------------------------------
------------------------------------------------------------
------------------------------------------------------------
------------------------------------------------------------
------------------------------------------------------------
------------------------------------------------------------
------------------------------------------------------------
------------------------------------------------------------
------------------------------------------------------------
------------------------------------------------------------
------------------------------------------------------------
------------------------------------------------------------
------------------------------------------------------------
------------------------------------------------------------
------------------------------------------------------------
------------------------------------------------------------
------------------------------------------------------------
------------------------------------------------------------
------------------------------------------------------------
------------------------------------------------------------
------------------------------------------------------------
------------------------------------------------------------
------------------------------------------------------------
------------------------------------------------------------
------------------------------------------------------------
------------------------------------------------------------
------------------------------------------------------------
------------------------------------------------------------
------------------------------------------------------------
------------------------------------------------------------
------------------------------------------------------------
------------------------------------------------------------
------------------------------------------------------------
------------------------------------------------------------
------------------------------------------------------------
------------------------------------------------------------
------------------------------------------------------------
------------------------------------------------------------
------------------------------------------------------------
------------------------------------------------------------
------------------------------------------------------------
------------------------------------------------------------
------------------------------------------------------------
------------------------------------------------------------
------------------------------------------------------------
------------------------------------------------------------
------------------------------------------------------------
------------------------------------------------------------
------------------------------------------------------------
------------------------------------------------------------
------------------------------------------------------------
------------------------------------------------------------
------------------------------------------------------------
------------------------------------------------------------
------------------------------------------------------------
------------------------------------------------------------
------------------------------------------------------------
------------------------------------------------------------
------------------------------------------------------------
------------------------------------------------------------
------------------------------------------------------------
------------------------------------------------------------
------------------------------------------------------------
------------------------------------------------------------
------------------------------------------------------------
------------------------------------------------------------
------------------------------------------------------------
------------------------------------------------------------
------------------------------------------------------------
------------------------------------------------------------
------------------------------------------------------------
------------------------------------------------------------
------------------------------------------------------------
------------------------------------------------------------
------------------------------------------------------------
------------------------------------------------------------
------------------------------------------------------------
------------------------------------------------------------
------------------------------------------------------------
------------------------------------------------------------
------------------------------------------------------------
------------------------------------------------------------
------------------------------------------------------------
------------------------------------------------------------
------------------------------------------------------------
------------------------------------------------------------
------------------------------------------------------------
------------------------------------------------------------
------------------------------------------------------------
------------------------------------------------------------
------------------------------------------------------------
------------------------------------------------------------
------------------------------------------------------------
------------------------------------------------------------
------------------------------------------------------------
------------------------------------------------------------
------------------------------------------------------------
------------------------------------------------------------
------------------------------------------------------------
------------------------------------------------------------
------------------------------------------------------------
------------------------------------------------------------
------------------------------------------------------------
------------------------------------------------------------
------------------------------------------------------------
------------------------------------------------------------
------------------------------------------------------------
------------------------------------------------------------
------------------------------------------------------------
------------------------------------------------------------
------------------------------------------------------------
------------------------------------------------------------
------------------------------------------------------------
------------------------------------------------------------
------------------------------------------------------------
------------------------------------------------------------
------------------------------------------------------------
------------------------------------------------------------
------------------------------------------------------------
------------------------------------------------------------
------------------------------------------------------------
------------------------------------------------------------
------------------------------------------------------------
------------------------------------------------------------
------------------------------------------------------------
------------------------------------------------------------
------------------------------------------------------------
------------------------------------------------------------
------------------------------------------------------------
------------------------------------------------------------
------------------------------------------------------------
------------------------------------------------------------
------------------------------------------------------------
------------------------------------------------------------
------------------------------------------------------------
------------------------------------------------------------
------------------------------------------------------------
------------------------------------------------------------
------------------------------------------------------------
------------------------------------------------------------
------------------------------------------------------------
------------------------------------------------------------
------------------------------------------------------------
------------------------------------------------------------
------------------------------------------------------------
------------------------------------------------------------
------------------------------------------------------------
------------------------------------------------------------
------------------------------------------------------------
------------------------------------------------------------
------------------------------------------------------------
------------------------------------------------------------
------------------------------------------------------------
------------------------------------------------------------
------------------------------------------------------------
------------------------------------------------------------
------------------------------------------------------------
------------------------------------------------------------
------------------------------------------------------------
------------------------------------------------------------
------------------------------------------------------------
------------------------------------------------------------
------------------------------------------------------------
------------------------------------------------------------
------------------------------------------------------------
------------------------------------------------------------
------------------------------------------------------------
------------------------------------------------------------
------------------------------------------------------------
------------------------------------------------------------
------------------------------------------------------------
------------------------------------------------------------
------------------------------------------------------------
------------------------------------------------------------
------------------------------------------------------------
------------------------------------------------------------
------------------------------------------------------------
------------------------------------------------------------
------------------------------------------------------------
------------------------------------------------------------
------------------------------------------------------------
------------------------------------------------------------
------------------------------------------------------------
------------------------------------------------------------
------------------------------------------------------------
------------------------------------------------------------
------------------------------------------------------------
------------------------------------------------------------
------------------------------------------------------------
------------------------------------------------------------
---------------------
>C_TR20428|c0_g1_i1
------------------------------------------------------------
------------------------------------------------------------
------------------------------------------------------------
------------------------------------------------------------
------------------------------------------------------------
------------------------------------------------------------
------------------------------------------------------------
------------------------------------------------------------
------------------------------------------------------------
------------------------------------------------------------
------------------------------------------------------------
------------------------------------------------------------
------------------------------------------------------------
------------------------------------------------------------
------------------------------------------------------------
------------------------------------------------------------
------------------------------------------------------------
------------------------------------------------------------
------------------------------------------------------------
------------------------------------------------------------
------------------------------------------------------------
------------------------------------------------------------
------------------------------------------------------------
------------------------------------------------------------
------------------------------------------------------------
------------------------------------------------------------
------------------------------------------------------------
------------------------------------------------------------
------------------------------------------------------------
------------------------------------------------------------
------------------------------------------------------------
------------------------------------------------------------
------------------------------------------------------------
------------------------------------------------------------
------------------------------------------------------------
------------------------------------------------------------
------------------------------------------------------------
------------------------------------------------------------
------------------------------------------------------------
------------------------------------------------------------
------------------------------------------------------------
------------------------------------------------------------
------------------------------------------------------------
------------------------------------------------------------
------------------------------------------------------------
------------------------------------------------------------
------------------------------------------------------------
------------------------------------------------------------
------------------------------------------------------------
------------------------------------------------------------
------------------------------------------------------------
------------------------------------------------------------
------------------------------------------------------------
------------------------------------------------------------
------------------------------------------------------------
------------------------------------------------------------
------------------------------------------------------------
------------------------------------------------------------
------------------------------------------------------------
------------------------------------------------------------
------------------------------------------------------------
------------------------------------------------------------
------------------------------------------------------------
------------------------------------------------------------
------------------------------------------------------------
------------------------------------------------------------
------------------------------------------------------------
------------------------------------------------------------
------------------------------------------------------------
------------------------------------------------------------
------------------------------------------------------------
------------------------------------------------------------
------------------------------------------------------------
------------------------------------------------------------
------------------------------------------------------------
------------------------------------------------------------
------------------------------------------------------------
------------------------------------------------------------
------------------------------------------------------------
------------------------------------------------------------
------------------------------------------------------------
------------------------------------------------------------
------------------------------------------------------------
------------------------------------------------------------
------------------------------------------------------------
------------------------------------------------------------
------------------------------------------------------------
------------------------------------------------------------
------------------------------------------------------------
------------------------------------------------------------
------------------------------------------------------------
------------------------------------------------------------
------------------------------------------------------------
------------------------------------------------------------
------------------------------------------------------------
------------------------------------------------------------
------------------------------------------------------------
------------------------------------------------------------
------------------------------------------------------------
------------------------------------------------------------
------------------------------------------------------------
------------------------------------------------------------
------------------------------------------------------------
------------------------------------------------------------
------------------------------------------------------------
------------------------------------------------------------
------------------------------------------------------------
------------------------------------------------------------
------------------------------------------------------------
------------------------------------------------------------
------------------------------------------------------------
------------------------------------------------------------
------------------------------------------------------------
------------------------------------------------------------
------------------------------------------------------------
------------------------------------------------------------
------------------------------------------------------------
------------------------------------------------------------
------------------------------------------------------------
------------------------------------------------------------
------------------------------------------------------------
------------------------------------------------------------
------------------------------------------------------------
------------------------------------------------------------
------------------------------------------------------------
------------------------------------------------------------
------------------------------------------------------------
------------------------------------------------------------
------------------------------------------------------------
------------------------------------------------------------
------------------------------------------------------------
------------------------------------------------------------
------------------------------------------------------------
------------------------------------------------------------
------------------------------------------------------------
------------------------------------------------------------
------------------------------------------------------------
------------------------------------------------------------
------------------------------------------------------------
------------------------------------------------------------
------------------------------------------------------------
------------------------------------------------------------
------------------------------------------------------------
------------------------------------------------------------
------------------------------------------------------------
------------------------------------------------------------
---------------------------AAGCACACGCATACCACATGGTAGACCCAAGCC
CATGACCCCTAACAGGTGCAGTAGCTGCTCTCTTAATAACATCAGGTCTTGCAATCTGAT
TTCATTTCCACTCAACAACCCTTATATCACTAGGCCTAATCTTATTGCTCTTAACCATAT
ACCAATGATGACGGGACATTATCCGAGAAGGAACATTTCAAGGACACCACACACCCCCCG
TTCAAAAAGGCTTGCGATATGGAATAATTTTATTTATTACATCTGAAGTCTTCTTCTTTC
TAGGGTTTTTCTGAGCCTTTTATCACTCCAGCTTAGCACCTACTCCAGAGCTAGGCGGAT
GCTGACCCCCAACAGGAATTGTACCACTAGACCCATTTGAAGTTCCACTCCTCAACACAG
CCGTACTTCTAGCCTCAGGTGTGACAGTTACATGAGCCCACCATAGTCTTATGGAAGGAG
AACGCAAACAAGCCATTCAATCCCTCACTCTAACAATCCTACTAGGCTTTTATTTTACTG
CCCTTCAAGCTATAGAGTATTATGAAGCCCCCTTCACAATTGCCGACGGAGTCTACGGGT
CAACATTCTTCGTAGCCACAGGCTTCCACGGCCTCCATGTAATCATTGGTTCAACTTTCC
TAGCTGTCTGCCTCCTCCGACAAGTCCAATACCATTTTACATCAGGCCACCACTTTGGAT
TTGAAGCAGCTGCTTGATATTGACACTTCGTAGACGTTGTTTGACTATTCCTATACGTCT
CCATCTACTGATGAGGCTCATAAAAAAAAAA-----------------------------
------------------------------------------------------------
------------------------------------------------------------
------------------------------------------------------------
------------------------------------------------------------
------------------------------------------------------------
------------------------------------------------------------
------------------------------------------------------------
------------------------------------------------------------
------------------------------------------------------------
------------------------------------------------------------
------------------------------------------------------------
------------------------------------------------------------
------------------------------------------------------------
------------------------------------------------------------
------------------------------------------------------------
------------------------------------------------------------
------------------------------------------------------------
------------------------------------------------------------
------------------------------------------------------------
------------------------------------------------------------
------------------------------------------------------------
------------------------------------------------------------
------------------------------------------------------------
------------------------------------------------------------
------------------------------------------------------------
------------------------------------------------------------
------------------------------------------------------------
------------------------------------------------------------
------------------------------------------------------------
------------------------------------------------------------
------------------------------------------------------------
------------------------------------------------------------
------------------------------------------------------------
------------------------------------------------------------
------------------------------------------------------------
------------------------------------------------------------
------------------------------------------------------------
------------------------------------------------------------
------------------------------------------------------------
------------------------------------------------------------
------------------------------------------------------------
------------------------------------------------------------
------------------------------------------------------------
------------------------------------------------------------
------------------------------------------------------------
------------------------------------------------------------
------------------------------------------------------------
------------------------------------------------------------
------------------------------------------------------------
------------------------------------------------------------
------------------------------------------------------------
------------------------------------------------------------
------------------------------------------------------------
------------------------------------------------------------
------------------------------------------------------------
------------------------------------------------------------
------------------------------------------------------------
------------------------------------------------------------
------------------------------------------------------------
------------------------------------------------------------
------------------------------------------------------------
------------------------------------------------------------
------------------------------------------------------------
------------------------------------------------------------
------------------------------------------------------------
------------------------------------------------------------
------------------------------------------------------------
------------------------------------------------------------
------------------------------------------------------------
------------------------------------------------------------
------------------------------------------------------------
------------------------------------------------------------
------------------------------------------------------------
------------------------------------------------------------
------------------------------------------------------------
------------------------------------------------------------
------------------------------------------------------------
------------------------------------------------------------
------------------------------------------------------------
------------------------------------------------------------
------------------------------------------------------------
------------------------------------------------------------
------------------------------------------------------------
------------------------------------------------------------
------------------------------------------------------------
------------------------------------------------------------
------------------------------------------------------------
------------------------------------------------------------
------------------------------------------------------------
------------------------------------------------------------
------------------------------------------------------------
------------------------------------------------------------
------------------------------------------------------------
------------------------------------------------------------
------------------------------------------------------------
------------------------------------------------------------
------------------------------------------------------------
------------------------------------------------------------
------------------------------------------------------------
------------------------------------------------------------
------------------------------------------------------------
------------------------------------------------------------
------------------------------------------------------------
------------------------------------------------------------
------------------------------------------------------------
------------------------------------------------------------
------------------------------------------------------------
------------------------------------------------------------
------------------------------------------------------------
------------------------------------------------------------
------------------------------------------------------------
------------------------------------------------------------
------------------------------------------------------------
------------------------------------------------------------
------------------------------------------------------------
---------------------
>C_TR20603|c0_g1_i1
------------------------------------------------------------
------------------------------------------------------------
------------------------------------------------------------
------------------------------------------------------------
------------------------------------------------------------
------------------------------------------------------------
------------------------------------------------------------
------------------------------------------------------------
------------------------------------------------------------
------------------------------------------------------------
------------------------------------------------------------
------------------------------------------------------------
------------------------------------------------------------
------------------------------------------------------------
------------------------------------------------------------
------------------------------------------------------------
------------------------------------------------------------
------------------------------------------------------------
------------------------------------------------------------
------------------------------------------------------------
------------------------------------------------------------
------------------------------------------------------------
------------------------------------------------------------
------------------------------------------------------------
------------------------------------------------------------
------------------------------------------------------------
------------------------------------------------------------
------------------------------------------------------------
------------------------------------------------------------
------------------------------------------------------------
------------------------------------------------------------
------------------------------------------------------------
------------------------------------------------------------
------------------------------------------------------------
------------------------------------------------------------
------------------------------------------------------------
------------------------------------------------------------
------------------------------------------------------------
------------------------------------------------------------
------------------------------------------------------------
------------------------------------------------------------
------------------------------------------------------------
------------------------------------------------------------
------------------------------------------------------------
------------------------------------------------------------
------------------------------------------------------------
------------------------------------------------------------
------------------------------------------------------------
------------------------------------------------------------
------------------------------------------------------------
------------------------------------------------------------
------------------------------------------------------------
------------------------------------------------------------
------------------------------------------------------------
------------------------------------------------------------
------------------------------------------------------------
------------------------------------------------------------
------------------------------------------------------------
------------------------------------------------------------
------------------------------------------------------------
------------------------------------------------------------
------------------------------------------------------------
------------------------------------------------------------
------------------------------------------------------------
------------------------------------------------------------
------------------------------------------------------------
------------------------------------------------------------
------------------------------------------------------------
------------------------------------------------------------
------------------------------------------------------------
------------------------------------------------------------
------------------------------------------------------------
------------------------------------------------------------
------------------------------------------------------------
------------------------------------------------------------
------------------------------------------------------------
------------------------------------------------------------
------------------------------------------------------------
------------------------------------------------------------
------------------------------------------------------------
------------------------------------------------------------
------------------------------------------------------------
------------------------------------------------------------
------------------------------------------------------------
------------------------------------------------------------
------------------------------------------------------------
------------------------------------------------------------
------------------------------------------------------------
------------------------------------------------------------
------------------------------------------------------------
------------------------------------------------------------
------------------------------------------------------------
------------------------------------------------------------
------------------------------------------------------------
------------------------------------------------------------
------------------------------------------------------------
------------------------------------------------------------
------------------------------------------------------------
------------------------------------------------------------
------------------------------------------------------------
------------------------------------------------------------
------------------------------------------------------------
------------------------------------------------------------
------------------------------------------------------------
------------------------------------------------------------
------------------------------------------------------------
------------------------------------------------------------
------------------------------------------------------------
------------------------------------------------------------
------------------------------------------------------------
------------------------------------------------------------
------------------------------------------------------------
------------------------------------------------------------
------------------------------------------------------------
------------------------------------------------------------
------------------------------------------------------------
------------------------------------------------------------
----------CCCGTAAACTAGTTTCAAGCCAGTCACATAACCACTCTGTCACTTTCTTC
TATAAGGTGCTAGTAAAACAGAACATTACACTGCTTTGTCAAGGCAGAATTGCTGGTTTA
AATCCTGCGCACCTTAAGCTTAATAGCTTAATGGCACATCCCTCACAACTAGGATTCCAA
GACGCGGCCTCGCCTGTAATAGAAGAACTTCTACATTTCCACGACCACGCTCTAATAATT
GTACTACTAATCAGCACTCTAGTCCTATATATTCTCCTTCTGATAGTTTCCACTAAACTA
ACCAACAAGTATATTTTAGACTCACAAGAAATTGAGATCGTATGAACCATCCTACCAGCA
GCAATTCTTATTCTAATTGCCCTCCCCTCTCTTCGAATCCTCTACCTAATAGATGAAGTC
AACGACCCCCACCTAACTGTTAAAGCTATGGGTCATCAATGATACTGAAGCTATGAATAT
ACAGATTATGAAAACTTAGCTTTTGACTCATACATGGTACCAACTCAAGACCTAGCCCCC
GGCCAGTTCCGCCTACTTGAAACCGACCATCGAATAGTTGTCCCAATAGAATCTCCAGTA
CGAATTCTAGTCTCAGCTGAAGACGTACTCCACTCATGGGCCGTTCCCGCCCTAGGAGTA
AAAATAGATGCCGTGCCCGGACGTCTAAATCAGACAGCCTTTATTACCTCCCGCCCTGGG
GTGTTTTACGGACAATGCTCCGAAATCTGCGGAGCTAATCACAGCTTTATGCCAATTGTA
GTTGAAGCCGTTCCACTAGAACATTTTGAGAACTGATCCTCTATTATACTTGAAGACGCC
TAAAAAAAAAAAAAAAAAAAAAAAAAA---------------------------------
------------------------------------------------------------
------------------------------------------------------------
------------------------------------------------------------
------------------------------------------------------------
------------------------------------------------------------
------------------------------------------------------------
------------------------------------------------------------
------------------------------------------------------------
------------------------------------------------------------
------------------------------------------------------------
------------------------------------------------------------
------------------------------------------------------------
------------------------------------------------------------
------------------------------------------------------------
------------------------------------------------------------
------------------------------------------------------------
------------------------------------------------------------
------------------------------------------------------------
------------------------------------------------------------
------------------------------------------------------------
------------------------------------------------------------
------------------------------------------------------------
------------------------------------------------------------
------------------------------------------------------------
------------------------------------------------------------
------------------------------------------------------------
------------------------------------------------------------
------------------------------------------------------------
------------------------------------------------------------
------------------------------------------------------------
------------------------------------------------------------
------------------------------------------------------------
------------------------------------------------------------
------------------------------------------------------------
------------------------------------------------------------
------------------------------------------------------------
------------------------------------------------------------
------------------------------------------------------------
------------------------------------------------------------
------------------------------------------------------------
------------------------------------------------------------
------------------------------------------------------------
------------------------------------------------------------
------------------------------------------------------------
------------------------------------------------------------
------------------------------------------------------------
------------------------------------------------------------
------------------------------------------------------------
------------------------------------------------------------
------------------------------------------------------------
------------------------------------------------------------
------------------------------------------------------------
------------------------------------------------------------
------------------------------------------------------------
------------------------------------------------------------
------------------------------------------------------------
------------------------------------------------------------
------------------------------------------------------------
------------------------------------------------------------
------------------------------------------------------------
------------------------------------------------------------
------------------------------------------------------------
------------------------------------------------------------
------------------------------------------------------------
------------------------------------------------------------
------------------------------------------------------------
------------------------------------------------------------
------------------------------------------------------------
------------------------------------------------------------
------------------------------------------------------------
------------------------------------------------------------
------------------------------------------------------------
------------------------------------------------------------
------------------------------------------------------------
------------------------------------------------------------
------------------------------------------------------------
------------------------------------------------------------
------------------------------------------------------------
------------------------------------------------------------
------------------------------------------------------------
------------------------------------------------------------
------------------------------------------------------------
------------------------------------------------------------
------------------------------------------------------------
------------------------------------------------------------
------------------------------------------------------------
------------------------------------------------------------
------------------------------------------------------------
------------------------------------------------------------
------------------------------------------------------------
------------------------------------------------------------
------------------------------------------------------------
------------------------------------------------------------
------------------------------------------------------------
------------------------------------------------------------
------------------------------------------------------------
------------------------------------------------------------
------------------------------------------------------------
------------------------------------------------------------
------------------------------------------------------------
------------------------------------------------------------
------------------------------------------------------------
------------------------------------------------------------
------------------------------------------------------------
------------------------------------------------------------
------------------------------------------------------------
------------------------------------------------------------
------------------------------------------------------------
------------------------------------------------------------
------------------------------------------------------------
------------------------------------------------------------
------------------------------------------------------------
------------------------------------------------------------
------------------------------------------------------------
------------------------------------------------------------
------------------------------------------------------------
------------------------------------------------------------
------------------------------------------------------------
------------------------------------------------------------
------------------------------------------------------------
------------------------------------------------------------
------------------------------------------------------------
------------------------------------------------------------
------------------------------------------------------------
------------------------------------------------------------
------------------------------------------------------------
------------------------------------------------------------
------------------------------------------------------------
------------------------------------------------------------
------------------------------------------------------------
------------------------------------------------------------
------------------------------------------------------------
------------------------------------------------------------
------------------------------------------------------------
------------------------------------------------------------
------------------------------------------------------------
------------------------------------------------------------
------------------------------------------------------------
------------------------------------------------------------
------------------------------------------------------------
------------------------------------------------------------
------------------------------------------------------------
------------------------------------------------------------
---------------------
>C_TR28461|c0_g1_i1
------------------------------------------------------------
------------------------------------------------------------
------------------------------------------------------------
------------------------------------------------------------
------------------------------------------------------------
------------------------------------------------------------
------------------------------------------------------------
------------------------------------------------------------
------------------------------------------------------------
------------------------------------------------------------
------------------------------------------------------------
------------------------------------------------------------
------------------------------------------------------------
------------------------------------------------------------
------------------------------------------------------------
------------------------------------------------------------
------------------------------------------------------------
------------------------------------------------------------
------------------------------------------------------------
------------------------------------------------------------
------------------------------------------------------------
------------------------------------------------------------
------------------------------------------------------------
------------------------------------------------------------
------------------------------------------------------------
------------------------------------------------------------
------------------------------------------------------------
------------------------------------------------------------
------------------------------------------------------------
------------------------------------------------------------
------------------------------------------------------------
------------------------------------------------------------
------------------------------------------------------------
------------------------------------------------------------
------------------------------------------------------------
------------------------------------------------------------
------------------------------------------------------------
------------------------------------------------------------
------------------------------------------------------------
------------------------------------------------------------
------------------------------------------------------------
------------------------------------------------------------
------------------------------------------------------------
------------------------------------------------------------
------------------------------------------------------------
------------------------------------------------------------
------------------------------------------------------------
------------------------------------------------------------
------------------------------------------------------------
------------------------------------------------------------
------------------------------------------------------------
------------------------------------------------------------
------------------------------------------------------------
------------------------------------------------------------
------------------------------------------------------------
------------------------------------------------------------
------------------------------------------------------------
------------------------------------------------------------
------------------------------------------------------------
------------------------------------------------------------
------------------------------------------------------------
------------------------------------------------------------
------------------------------------------------------------
------------------------------------------------------------
------------------------------------------------------------
------------------------------------------------------------
------------------------------------------------------------
------------------------------------------------------------
------------------------------------------------------------
------------------------------------------------------------
------------------------------------------------------------
------------------------------------------------------------
------------------------------------------------------------
------------------------------------------------------------
------------------------------------------------------------
------------------------------------------------------------
------------------------------------------------------------
------------------------------------------------------------
------------------------------------------------------------
------------------------------------------------------------
------------------------------------------------------------
------------------------------------------------------------
------------------------------------------------------------
------------------------------------------------------------
------------------------------------------------------------
------------------------------------------------------------
------------------------------------------------------------
------------------------------------------------------------
------------------------------------------------------------
------------------------------------------------------------
------------------------------------------------------------
------------------------------------------------------------
------------------------------------------------------------
------------------------------------------------------------
------------------------------------------------------------
------------------------------------------------------------
------------------------------------------------------------
------------------------------------------------------------
------------------------------------------------------------
------------------------------------------------------------
------------------------------------------------------------
------------------------------------------------------------
------------------------------------------------------------
------------------------------------------------------------
------------------------------------------------------------
------------------------------------------------------------
------------------------------------------------------------
------------------------------------------------------------
------------------------------------------------------------
------------------------------------------------------------
------------------------------------------------------------
------------------------------------------------------------
------------------------------------------------------------
------------------------------------------------------------
------------------------------------------------------------
------------------------------------------------------------
------------------------------------------------------------
------------------------------------------------------------
------------------------------------------------------------
------------------------------------------------------------
------------------------------------------------------------
------------------------------------------------------------
------------------------------------------------------------
------------------------------------------------------------
------------------------------------------------------------
------------------------------------------------------------
------------------------------------------------------------
------------------------------------------------------------
------------------------------------------------------------
------------------------------------------------------------
------------------------------------------------------------
------------------------------------------------------------
------------------------------------------------------------
------------------------------------------------------------
------------------------------------------------------------
------------------------------------------------------------
------------------------------------------------------------
------------------------------------------------------------
------------------------------------------------------------
------------------------------------------------------------
------------------------------------------------------------
------------------------------------------------------------
------------------------------------------------------------
------------------------------------------------------------
------------------------------------------------------------
------------------------------------------------------------
------------------------------------------------------------
------------------------------------------------------------
------------------------------------------------------------
------------------------------------------------------------
------------------------------------------------------------
------------------------------------------------------------
------------------------------------------------------------
------------------------------------------------------------
------------------------------------------------------------
------------------------------------------------------------
------------------------------------------------------------
------------------------------------------------------------
------------------------------------------------------------
------------------------------------------------------------
------------------------------------------------------------
------------------------------------------------------------
------------------------------------------------------------
------------------------------------------------------------
------------------------------------------------------------
------------------------------------------------------------
------------------------------------------------------------
------------------------------------------------------------
------------------------------------------------------------
------------------------------------------------------------
------------------------------------------------------------
------------------------------------------------------------
------------------------------------------------------------
------------------------------------------------------------
------------------------------------------------------------
------------------------------------------------------------
------------------------------------------------------------
------------------------------------------------------------
------------------------------------------------------------
------------------------------------------------------------
------------------------------------------------------------
------------------------------------------------------------
------------------------------------------------------------
------------------------------------------------------------
------------------------------------------------------------
------------------------------------------------------------
------------------------------------------------------------
------------------------------------------------------------
------------------------------------------------------------
------------------------------------------------------------
------------------------------------------------------------
------------------------------------------------------------
------------------------------------------------------------
------------------------------------------------------------
---------------------------------AATTGTTCTACTAATTACAAAACCAGA
ACTAATATGAGGGTGATGGTACTGTAGATATAGTTTGAATCAAAACATTAGATTGTGGTT
CTAGAAATAGAGGTTAAAATCCCCTTATCCACCGAGAGAGGCCAGAAGCAATAAGGACTG
CTAATCCCTATCCCCATGGTTAAACTCCATGGCTCACTCGAGCTTCTAAAGGATAACAGC
TCATCCATTGGTCTTAGGAACCAAAAAC--------------------------------
------------------------------------------------------------
------------------------------------------------------------
------------------------------------------------------------
------------------------------------------------------------
------------------------------------------------------------
------------------------------------------------------------
------------------------------------------------------------
------------------------------------------------------------
------------------------------------------------------------
------------------------------------------------------------
------------------------------------------------------------
------------------------------------------------------------
------------------------------------------------------------
------------------------------------------------------------
------------------------------------------------------------
------------------------------------------------------------
------------------------------------------------------------
------------------------------------------------------------
------------------------------------------------------------
------------------------------------------------------------
------------------------------------------------------------
------------------------------------------------------------
------------------------------------------------------------
------------------------------------------------------------
------------------------------------------------------------
------------------------------------------------------------
------------------------------------------------------------
------------------------------------------------------------
------------------------------------------------------------
------------------------------------------------------------
------------------------------------------------------------
------------------------------------------------------------
------------------------------------------------------------
------------------------------------------------------------
------------------------------------------------------------
------------------------------------------------------------
------------------------------------------------------------
------------------------------------------------------------
------------------------------------------------------------
------------------------------------------------------------
------------------------------------------------------------
------------------------------------------------------------
------------------------------------------------------------
------------------------------------------------------------
------------------------------------------------------------
------------------------------------------------------------
------------------------------------------------------------
------------------------------------------------------------
------------------------------------------------------------
------------------------------------------------------------
------------------------------------------------------------
------------------------------------------------------------
------------------------------------------------------------
------------------------------------------------------------
------------------------------------------------------------
------------------------------------------------------------
------------------------------------------------------------
------------------------------------------------------------
------------------------------------------------------------
------------------------------------------------------------
------------------------------------------------------------
------------------------------------------------------------
------------------------------------------------------------
------------------------------------------------------------
------------------------------------------------------------
------------------------------------------------------------
------------------------------------------------------------
------------------------------------------------------------
------------------------------------------------------------
------------------------------------------------------------
------------------------------------------------------------
------------------------------------------------------------
------------------------------------------------------------
------------------------------------------------------------
------------------------------------------------------------
------------------------------------------------------------
---------------------
>C_TR29523|c0_g1_i1
------------------------------------------------------------
------------------------------------------------------------
------------------------------------------------------------
------------------------------------------------------------
------------------------------------------------------------
------------------------------------------------------------
------------------------------------------------------------
------------------------------------------------------------
------------------------------------------------------------
------------------------------------------------------------
------------------------------------------------------------
------------------------------------------------------------
------------------------------------------------------------
------------------------------------------------------------
------------------------------------------------------------
------------------------------------------------------------
------------------------------------------------------------
-----------------------CATCTCCCTTACACCGAGAAGACATCCATGCAAGTTG
GATCATCCTGAGCTAAACAGCTAGCTTTAACACCAAGACTCCAACAACAACATCCAAAAA
TACTTACTAAACCCAAAACTCGTAAATAAAACATTTTTCCGCCCCAGTATGAGTGACAGA
AAAGGCCAAATTAAAGCAATAAAAAGTACCGCAAGGGAAAGCTGAAAGAGAAATGAAACA
AACCATCTAAGCCCAACAAAGCAGAGACTAGCCCTCGTACCTTTTGCATCATGATTTAGC
CAGCCATCCTGAGCAAAGAGTACTTTAGTTCAAAGCCCCGAAACTAGGTGAGCTACCCCG
AGACAGCCTATTAGGGCCAACCCTTCTCTGTGGCAAAAGAGTGGGAAGATCTCCGGGTAG
AGGTGACAGACCTACCGAACCTAGTTATAGCTGGTTGCCTAAAAAATGGATAGAAGTTCA
GCCTCGTGCTCCTCAGCCCACAATAAGTACCACTAATTAATGAATACGAGAAATATACGA
GAGTTAGTCAAAGGGGGTACAGCCCCTTTGACAAGGAACACAACCCTATTCAGGAGGTTA
AAGATTATACTAAGTAAGATTACTGCTTCAGTGGGCCTAAAAGCAGCCATCTGAACAGAA
AGCGTTAAAGCTCAAGCAGCCCAAAAATCTATTATCCAAATAACATCTCCTAAACCCCTA
ACCCTATTAGGCCTTTCTATGCTAACATAGAAGTGATACTGCTAAAATGAGTAATAAGAA
GAGCCCACTCTTCTCCTGGCCCATGTGTAATCTAGATCGGACCATCCACTAGACATTAAC
GAACCCACCTAAAGAGAGTAGTGTGATTAAAAATAAAATCAAGAAATAGCCACAATTAAA
AATCGTTAACCCCACACTGGAGTGCCACAAGGAAAGACTAAAAGAAAGGGAAGGAACTCG
GCAAACATAAGCCTCGCCTGTTTACCAAAAACATCGCCTCCTGCAAAAATCAACATATAG
GAGGTCCTGCCTGCCCAGTGACTAAAAGTTAAACGGCCGCGGTATTTTGACCGTGCAAAG
GTAGCGCAATCACTTGTCTTTTAATTGAAGACCTGTATGAATGGTGGAACGAGGGCTTAA
CTGTCTCCCCCCTCTGGTCAATGAAATTGATCTGCCCGTGCAGAAGCGGGCATAATTATG
CAAGACGAGAAGACCCTTTGGAGCTTAAGATAAAAGACCAACTATGTCAAAAGTCCTAAA
AAAGACTAAACCAAGTAGCACTGGTCCCAATCTTCGGTTGGGGTGACCACGGGAGAAAAC
AAAGCTCCCACGAGGACTGGGGAAACCCCCAAAACTAAGAGAGACATCTCTAGTGCACAG
AACATCTGACCAAAAAGATCCGGCTATATGCCGACCAACGGACCAAGTTACCCTAGGGAT
AACAGCGCAATCCTCTTCCAGAGTCCATATCGACAAGAGGGTTTACGACCTCGATGTTGG
ATCAGGATATCCTAATGGTGCAGCCGCTATTAAGGGTTCGTTTGTTCAACGATTAAAATC
CTACGTGATCTGAGTTCAGACCGGAGCAATCCAGGTCAGTTTCTATCTGTAATGCTATTT
TTCCTAGTACGAAAGGACCGGAAAAACGGGGCCCATGCCTTAAACACGCCCCATCCTAAC
TTAATGAAAACAACTAAATTAAATAAAAGGTGAAGCACAACTAACCAGTCAAGATAAGAC
CTTAAAAAAAAA------------------------------------------------
------------------------------------------------------------
------------------------------------------------------------
------------------------------------------------------------
------------------------------------------------------------
------------------------------------------------------------
------------------------------------------------------------
------------------------------------------------------------
------------------------------------------------------------
------------------------------------------------------------
------------------------------------------------------------
------------------------------------------------------------
------------------------------------------------------------
------------------------------------------------------------
------------------------------------------------------------
------------------------------------------------------------
------------------------------------------------------------
------------------------------------------------------------
------------------------------------------------------------
------------------------------------------------------------
------------------------------------------------------------
------------------------------------------------------------
------------------------------------------------------------
------------------------------------------------------------
------------------------------------------------------------
------------------------------------------------------------
------------------------------------------------------------
------------------------------------------------------------
------------------------------------------------------------
------------------------------------------------------------
------------------------------------------------------------
------------------------------------------------------------
------------------------------------------------------------
------------------------------------------------------------
------------------------------------------------------------
------------------------------------------------------------
------------------------------------------------------------
------------------------------------------------------------
------------------------------------------------------------
------------------------------------------------------------
------------------------------------------------------------
------------------------------------------------------------
------------------------------------------------------------
------------------------------------------------------------
------------------------------------------------------------
------------------------------------------------------------
------------------------------------------------------------
------------------------------------------------------------
------------------------------------------------------------
------------------------------------------------------------
------------------------------------------------------------
------------------------------------------------------------
------------------------------------------------------------
------------------------------------------------------------
------------------------------------------------------------
------------------------------------------------------------
------------------------------------------------------------
------------------------------------------------------------
------------------------------------------------------------
------------------------------------------------------------
------------------------------------------------------------
------------------------------------------------------------
------------------------------------------------------------
------------------------------------------------------------
------------------------------------------------------------
------------------------------------------------------------
------------------------------------------------------------
------------------------------------------------------------
------------------------------------------------------------
------------------------------------------------------------
------------------------------------------------------------
------------------------------------------------------------
------------------------------------------------------------
------------------------------------------------------------
------------------------------------------------------------
------------------------------------------------------------
------------------------------------------------------------
------------------------------------------------------------
------------------------------------------------------------
------------------------------------------------------------
------------------------------------------------------------
------------------------------------------------------------
------------------------------------------------------------
------------------------------------------------------------
------------------------------------------------------------
------------------------------------------------------------
------------------------------------------------------------
------------------------------------------------------------
------------------------------------------------------------
------------------------------------------------------------
------------------------------------------------------------
------------------------------------------------------------
------------------------------------------------------------
------------------------------------------------------------
------------------------------------------------------------
------------------------------------------------------------
------------------------------------------------------------
------------------------------------------------------------
------------------------------------------------------------
------------------------------------------------------------
------------------------------------------------------------
------------------------------------------------------------
------------------------------------------------------------
------------------------------------------------------------
------------------------------------------------------------
------------------------------------------------------------
------------------------------------------------------------
------------------------------------------------------------
------------------------------------------------------------
------------------------------------------------------------
------------------------------------------------------------
------------------------------------------------------------
------------------------------------------------------------
------------------------------------------------------------
------------------------------------------------------------
------------------------------------------------------------
------------------------------------------------------------
------------------------------------------------------------
------------------------------------------------------------
------------------------------------------------------------
------------------------------------------------------------
------------------------------------------------------------
------------------------------------------------------------
------------------------------------------------------------
------------------------------------------------------------
------------------------------------------------------------
------------------------------------------------------------
------------------------------------------------------------
------------------------------------------------------------
------------------------------------------------------------
------------------------------------------------------------
------------------------------------------------------------
------------------------------------------------------------
------------------------------------------------------------
------------------------------------------------------------
------------------------------------------------------------
------------------------------------------------------------
------------------------------------------------------------
------------------------------------------------------------
------------------------------------------------------------
------------------------------------------------------------
------------------------------------------------------------
------------------------------------------------------------
------------------------------------------------------------
------------------------------------------------------------
------------------------------------------------------------
------------------------------------------------------------
------------------------------------------------------------
------------------------------------------------------------
------------------------------------------------------------
------------------------------------------------------------
------------------------------------------------------------
------------------------------------------------------------
------------------------------------------------------------
------------------------------------------------------------
------------------------------------------------------------
------------------------------------------------------------
------------------------------------------------------------
------------------------------------------------------------
------------------------------------------------------------
------------------------------------------------------------
------------------------------------------------------------
------------------------------------------------------------
------------------------------------------------------------
------------------------------------------------------------
------------------------------------------------------------
------------------------------------------------------------
------------------------------------------------------------
------------------------------------------------------------
------------------------------------------------------------
------------------------------------------------------------
------------------------------------------------------------
------------------------------------------------------------
------------------------------------------------------------
------------------------------------------------------------
------------------------------------------------------------
------------------------------------------------------------
------------------------------------------------------------
------------------------------------------------------------
------------------------------------------------------------
------------------------------------------------------------
------------------------------------------------------------
------------------------------------------------------------
------------------------------------------------------------
------------------------------------------------------------
------------------------------------------------------------
------------------------------------------------------------
------------------------------------------------------------
------------------------------------------------------------
------------------------------------------------------------
------------------------------------------------------------
------------------------------------------------------------
------------------------------------------------------------
------------------------------------------------------------
------------------------------------------------------------
------------------------------------------------------------
------------------------------------------------------------
------------------------------------------------------------
------------------------------------------------------------
------------------------------------------------------------
------------------------------------------------------------
------------------------------------------------------------
------------------------------------------------------------
------------------------------------------------------------
------------------------------------------------------------
------------------------------------------------------------
------------------------------------------------------------
------------------------------------------------------------
------------------------------------------------------------
------------------------------------------------------------
------------------------------------------------------------
------------------------------------------------------------
------------------------------------------------------------
------------------------------------------------------------
------------------------------------------------------------
------------------------------------------------------------
------------------------------------------------------------
------------------------------------------------------------
------------------------------------------------------------
------------------------------------------------------------
------------------------------------------------------------
------------------------------------------------------------
------------------------------------------------------------
------------------------------------------------------------
------------------------------------------------------------
------------------------------------------------------------
------------------------------------------------------------
------------------------------------------------------------
------------------------------------------------------------
---------------------
>C_TR29785|c0_g2_i1
------------------------------------------------------------
--------------------CCTGACTTTACTATATGCTTTAACCCAAATTATACATGCA
AGTATCCGCACCCCCGTGAGAATGCCCTCAATCCCCCGCCCGGGGACGAGGAGCTGGCAT
CAGGCACATTCCAATTGCCCAAGACGCCTTGCTTAGCCACACCCCCAAGGGAATTCAGCA
GTAATAAACATTAAGCCATAAGTGAAAGCTTGACTTAATTAGGGTTAAGAGGGTCGGTAA
AATTCGTGCCAGCCACCGCGGTTATACGAAAGACCCTAGTTTATAAACACGGCGTAAAGG
GTGGTTAGAGGATAAGTAAAATAAAGCCAAAGACTCCCTAAGCCGTCATACGCTCACGGG
AGCACGAAGTCCAAACACGAAAGTAGCTTTACCAAATATGCCCGACTCCACGAAAGCTGG
GGGACAAACTGGGATTAGATACCCCACTATGCCCAGCCCTAAACCTAGATAACATCTTAC
GAAACTATCCGCCAGGGGACTACAAGCACAGCTTAAAACCCAAAGGACTTGGCGGTGCCT
CAGATCCACCTAGAGGAGCCTGTTCTAGAACCGATAACCCCCGTTAAACCTCACCACCCC
TTGTTTTCCCCGCCTATATACCGCCGTCGCCAGCTTACCCTGTGAAGGCCCAACAGTAAG
CAAAATGGGCTCAGCCCTAAACGTCAGGTCGAGGTGTAGCGTACGAGGTGGGAAGAAATG
GGCTACATTTTCTACCACAGAACACTACGAATAGTGCCCTGAAACATGGCACCTGAAGGA
GGATTTAGTAGTAAAAAGCAAATAGAGTGTCCTTTTGAATTAGGCTCTGAGGCGCGCACA
CACCGCCCGTCACTCTCCCCTTCCTATTAAACCTATCAACATATCTAATCTCAAATACAA
AACCACGGGGAGGCAAGTCGTAACATGGTAAGTGTACCGGAAGGTGCA------------
------------------------------------------------------------
------------------------------------------------------------
------------------------------------------------------------
------------------------------------------------------------
------------------------------------------------------------
------------------------------------------------------------
------------------------------------------------------------
------------------------------------------------------------
------------------------------------------------------------
------------------------------------------------------------
------------------------------------------------------------
------------------------------------------------------------
------------------------------------------------------------
------------------------------------------------------------
------------------------------------------------------------
------------------------------------------------------------
------------------------------------------------------------
------------------------------------------------------------
------------------------------------------------------------
------------------------------------------------------------
------------------------------------------------------------
------------------------------------------------------------
------------------------------------------------------------
------------------------------------------------------------
------------------------------------------------------------
------------------------------------------------------------
------------------------------------------------------------
------------------------------------------------------------
------------------------------------------------------------
------------------------------------------------------------
------------------------------------------------------------
------------------------------------------------------------
------------------------------------------------------------
------------------------------------------------------------
------------------------------------------------------------
------------------------------------------------------------
------------------------------------------------------------
------------------------------------------------------------
------------------------------------------------------------
------------------------------------------------------------
------------------------------------------------------------
------------------------------------------------------------
------------------------------------------------------------
------------------------------------------------------------
------------------------------------------------------------
------------------------------------------------------------
------------------------------------------------------------
------------------------------------------------------------
------------------------------------------------------------
------------------------------------------------------------
------------------------------------------------------------
------------------------------------------------------------
------------------------------------------------------------
------------------------------------------------------------
------------------------------------------------------------
------------------------------------------------------------
------------------------------------------------------------
------------------------------------------------------------
------------------------------------------------------------
------------------------------------------------------------
------------------------------------------------------------
------------------------------------------------------------
------------------------------------------------------------
------------------------------------------------------------
------------------------------------------------------------
------------------------------------------------------------
------------------------------------------------------------
------------------------------------------------------------
------------------------------------------------------------
------------------------------------------------------------
------------------------------------------------------------
------------------------------------------------------------
------------------------------------------------------------
------------------------------------------------------------
------------------------------------------------------------
------------------------------------------------------------
------------------------------------------------------------
------------------------------------------------------------
------------------------------------------------------------
------------------------------------------------------------
------------------------------------------------------------
------------------------------------------------------------
------------------------------------------------------------
------------------------------------------------------------
------------------------------------------------------------
------------------------------------------------------------
------------------------------------------------------------
------------------------------------------------------------
------------------------------------------------------------
------------------------------------------------------------
------------------------------------------------------------
------------------------------------------------------------
------------------------------------------------------------
------------------------------------------------------------
------------------------------------------------------------
------------------------------------------------------------
------------------------------------------------------------
------------------------------------------------------------
------------------------------------------------------------
------------------------------------------------------------
------------------------------------------------------------
------------------------------------------------------------
------------------------------------------------------------
------------------------------------------------------------
------------------------------------------------------------
------------------------------------------------------------
------------------------------------------------------------
------------------------------------------------------------
------------------------------------------------------------
------------------------------------------------------------
------------------------------------------------------------
------------------------------------------------------------
------------------------------------------------------------
------------------------------------------------------------
------------------------------------------------------------
------------------------------------------------------------
------------------------------------------------------------
------------------------------------------------------------
------------------------------------------------------------
------------------------------------------------------------
------------------------------------------------------------
------------------------------------------------------------
------------------------------------------------------------
------------------------------------------------------------
------------------------------------------------------------
------------------------------------------------------------
------------------------------------------------------------
------------------------------------------------------------
------------------------------------------------------------
------------------------------------------------------------
------------------------------------------------------------
------------------------------------------------------------
------------------------------------------------------------
------------------------------------------------------------
------------------------------------------------------------
------------------------------------------------------------
------------------------------------------------------------
------------------------------------------------------------
------------------------------------------------------------
------------------------------------------------------------
------------------------------------------------------------
------------------------------------------------------------
------------------------------------------------------------
------------------------------------------------------------
------------------------------------------------------------
------------------------------------------------------------
------------------------------------------------------------
------------------------------------------------------------
------------------------------------------------------------
------------------------------------------------------------
------------------------------------------------------------
------------------------------------------------------------
------------------------------------------------------------
------------------------------------------------------------
------------------------------------------------------------
------------------------------------------------------------
------------------------------------------------------------
------------------------------------------------------------
------------------------------------------------------------
------------------------------------------------------------
------------------------------------------------------------
------------------------------------------------------------
------------------------------------------------------------
------------------------------------------------------------
------------------------------------------------------------
------------------------------------------------------------
------------------------------------------------------------
------------------------------------------------------------
------------------------------------------------------------
------------------------------------------------------------
------------------------------------------------------------
------------------------------------------------------------
------------------------------------------------------------
------------------------------------------------------------
------------------------------------------------------------
------------------------------------------------------------
------------------------------------------------------------
------------------------------------------------------------
------------------------------------------------------------
------------------------------------------------------------
------------------------------------------------------------
------------------------------------------------------------
------------------------------------------------------------
------------------------------------------------------------
------------------------------------------------------------
------------------------------------------------------------
------------------------------------------------------------
------------------------------------------------------------
------------------------------------------------------------
------------------------------------------------------------
------------------------------------------------------------
------------------------------------------------------------
------------------------------------------------------------
------------------------------------------------------------
------------------------------------------------------------
------------------------------------------------------------
------------------------------------------------------------
------------------------------------------------------------
------------------------------------------------------------
------------------------------------------------------------
------------------------------------------------------------
------------------------------------------------------------
------------------------------------------------------------
------------------------------------------------------------
------------------------------------------------------------
------------------------------------------------------------
------------------------------------------------------------
------------------------------------------------------------
------------------------------------------------------------
------------------------------------------------------------
------------------------------------------------------------
------------------------------------------------------------
------------------------------------------------------------
------------------------------------------------------------
------------------------------------------------------------
------------------------------------------------------------
------------------------------------------------------------
------------------------------------------------------------
------------------------------------------------------------
------------------------------------------------------------
------------------------------------------------------------
------------------------------------------------------------
------------------------------------------------------------
------------------------------------------------------------
------------------------------------------------------------
------------------------------------------------------------
------------------------------------------------------------
------------------------------------------------------------
------------------------------------------------------------
------------------------------------------------------------
------------------------------------------------------------
------------------------------------------------------------
------------------------------------------------------------
------------------------------------------------------------
------------------------------------------------------------
------------------------------------------------------------
------------------------------------------------------------
------------------------------------------------------------
------------------------------------------------------------
------------------------------------------------------------
------------------------------------------------------------
------------------------------------------------------------
------------------------------------------------------------
------------------------------------------------------------
------------------------------------------------------------
------------------------------------------------------------
------------------------------------------------------------
------------------------------------------------------------
------------------------------------------------------------
------------------------------------------------------------
------------------------------------------------------------
------------------------------------------------------------
------------------------------------------------------------
------------------------------------------------------------
------------------------------------------------------------
------------------------------------------------------------
------------------------------------------------------------
------------------------------------------------------------
---------------------
>TR34530|c0_g1_i1
------------------------------------------------------------
------------------------------------------------------------
------------------------------------------------------------
------------------------------------------------------------
------------------------------------------------------------
------------------------------------------------------------
------------------------------------------------------------
------------------------------------------------------------
------------------------------------------------------------
------------------------------------------------------------
------------------------------------------------------------
------------------------------------------------------------
------------------------------------------------------------
------------------------------------------------------------
------------------------------------------------------------
------------------------------------------------------------
------------------------------------------------------------
------------------------------------------------------------
------------------------------------------------------------
------------------------------------------------------------
------------------------------------------------------------
------------------------------------------------------------
------------------------------------------------------------
------------------------------------------------------------
------------------------------------------------------------
------------------------------------------------------------
------------------------------------------------------------
------------------------------------------------------------
------------------------------------------------------------
------------------------------------------------------------
------------------------------------------------------------
------------------------------------------------------------
------------------------------------------------------------
------------------------------------------------------------
------------------------------------------------------------
------------------------------------------------------------
------------------------------------------------------------
------------------------------------------------------------
------------------------------------------------------------
------------------------------------------------------------
------------------------------------------------------------
------------------------------------------------------------
------------------------------------------------------------
------------------------------------------------------------
------------------------------------------------------------
------------------------------------------------------------
------------------------------------------------------------
------------------------------------------------------------
------------------------------------------------------------
------------------------------------------------------------
------------------------------------------------------------
------------------------------------------------------------
------------------------------------------------------------
------------------------------------------------------------
------------------------------------------------------------
------------------------------------------------------------
------------------------------------------------------------
------------------------------------------------------------
------------------------------------------------------------
------------------------------------------------------------
------------------------------------------------------------
------------------------------------------------------------
------------------------------------------------------------
------------------------------------------------------------
------------------------------------------------------------
------------------------------------------------------------
------------------------------------------------------------
------------------------------------------------------------
------------------------------------------------------------
------------------------------------------------------------
------------------------------------------------------------
------------------------------------------------------------
------------------------------------------------------------
------------------------------------------------------------
------------------------------------------------------------
------------------------------------------------------------
------------------------------------------------------------
------------------------------------------------------------
------------------------------------------------------------
------------------------------------------------------------
------------------------------------------------------------
------------------------------------------------------------
------------------------------------------------------------
------------------------------------------------------------
------------------------------------------------------------
------------------------------------------------------------
------------------------------------------------------------
------------------------------------------------------------
------------------------------------------------------------
------------------------------------------------------------
------------------------------------------------------------
------------------------------------------------------------
------------------------------------------------------------
------------------------------------------------------------
------------------------------------------------------------
------------------------------------------------------------
------------------------------------------------------------
------------------------------------------------------------
------------------------------------------------------------
------------------------------------------------------------
------------------------------------------------------------
------------------------------------------------------------
------------------------------------------------------------
------------------------------------------------------------
------------------------------------------------------------
------------------------------------------------------------
------------------------------------------------------------
------------------------------------------------------------
------------------------------------------------------------
------------------------------------------------------------
------------------------------------------------------------
------------------------------------------------------------
------------------------------------------------------------
------------------------------------------------------------
------------------------------------------------------------
------------------------------------------------------------
------------------------------------------------------------
------------------------------------------------------------
------------------------------------------------------------
------------------------------------------------------------
------------------------------------------------------------
------------------------------------------------------------
------------------------------------------------------------
------------------------------------------------------------
------------------------------------------------------------
------------------------------------------------------------
------------------------------------------------------------
------------------------------------------------------------
------------------------------------------------------------
------------------------------------------------------------
-----AGCCGTTCCACTAGAACATTTTGAGAACTGATCCTCTATTATACTTGAAGACGCC
TCACTGGGAAGCTAAAAAGGGATTAGCATTAGCCTTTTAAGCTAAAGATTGGTGACCCCC
AACCACCTCCAGTGACATGCCACAGCTAAACCCAGCCCCATGATTCGCAATTCTCCTATT
CTCTTGACTAGTATTCCTAGCAATTGTTCCAAATAAAGTTCTTAACCACACCTTTACAAA
TGAGCTAACAACCCCCACCTCACAAGAACTAAAATCAGACACCTGAAACTGACCATGGCA
CTAAACCTATTTGACCAATTTATGAGCCCCACATTCCTAGGCATCCCTCTAATTGCTATT
GCACTTACGCTCCCATGAATTCTCGTACCATCCCCCTCTAAGCGATGACAAAACAACCGA
CTAATTACCCTCCAAAATTGATTTGTTAAATCCTTTACACATCAACTATTAACCCCCCTA
AACCCGGGGGGCCACAAATGAGCCCTAATCCTAACATCCTTAATAATCTTTATCCTCTCC
CTTAATATACTGGGCCTTCTGCCATACACCTTTACACCAACGACCCAACTATCTTTAAAC
ATGGGACTTGCCGTCCCACTCTGATTGGCCACAGTTATTATTGGATTGCGTAATCAGCCC
ACAGCAGCCCTCGGTCACCTTCTTCCAGAAGGGACTCCCGTCCCACTTATCCCTGTCCTA
ATCATTATTGAAACCATTAGCTTATTCATCCGACCCCTTGCACTAGGGGTACGGCTTACA
GCAAATCTAACCGCTGGCCACCTCCTAATTCAACTTATTTCAACCGCTACATTTGTTCTC
TTACCAATAATAACAACAGTAGCATTCTTCACTGCAATTCTCTTAGTTCTCCTCACTTTA
CTAGAAGTAGCAGTCGCCATAATTCAAGCATATGTATTTGTACTCTTACTAAGCCTATAT
TTACAAGAAAACGTCTAAAAAAAAAAA---------------------------------
------------------------------------------------------------
------------------------------------------------------------
------------------------------------------------------------
------------------------------------------------------------
------------------------------------------------------------
------------------------------------------------------------
------------------------------------------------------------
------------------------------------------------------------
------------------------------------------------------------
------------------------------------------------------------
------------------------------------------------------------
------------------------------------------------------------
------------------------------------------------------------
------------------------------------------------------------
------------------------------------------------------------
------------------------------------------------------------
------------------------------------------------------------
------------------------------------------------------------
------------------------------------------------------------
------------------------------------------------------------
------------------------------------------------------------
------------------------------------------------------------
------------------------------------------------------------
------------------------------------------------------------
------------------------------------------------------------
------------------------------------------------------------
------------------------------------------------------------
------------------------------------------------------------
------------------------------------------------------------
------------------------------------------------------------
------------------------------------------------------------
------------------------------------------------------------
------------------------------------------------------------
------------------------------------------------------------
------------------------------------------------------------
------------------------------------------------------------
------------------------------------------------------------
------------------------------------------------------------
------------------------------------------------------------
------------------------------------------------------------
------------------------------------------------------------
------------------------------------------------------------
------------------------------------------------------------
------------------------------------------------------------
------------------------------------------------------------
------------------------------------------------------------
------------------------------------------------------------
------------------------------------------------------------
------------------------------------------------------------
------------------------------------------------------------
------------------------------------------------------------
------------------------------------------------------------
------------------------------------------------------------
------------------------------------------------------------
------------------------------------------------------------
------------------------------------------------------------
------------------------------------------------------------
------------------------------------------------------------
------------------------------------------------------------
------------------------------------------------------------
------------------------------------------------------------
------------------------------------------------------------
------------------------------------------------------------
------------------------------------------------------------
------------------------------------------------------------
------------------------------------------------------------
------------------------------------------------------------
------------------------------------------------------------
------------------------------------------------------------
------------------------------------------------------------
------------------------------------------------------------
------------------------------------------------------------
------------------------------------------------------------
------------------------------------------------------------
------------------------------------------------------------
------------------------------------------------------------
------------------------------------------------------------
------------------------------------------------------------
------------------------------------------------------------
------------------------------------------------------------
------------------------------------------------------------
------------------------------------------------------------
------------------------------------------------------------
------------------------------------------------------------
------------------------------------------------------------
------------------------------------------------------------
------------------------------------------------------------
------------------------------------------------------------
------------------------------------------------------------
------------------------------------------------------------
------------------------------------------------------------
------------------------------------------------------------
------------------------------------------------------------
------------------------------------------------------------
------------------------------------------------------------
------------------------------------------------------------
------------------------------------------------------------
------------------------------------------------------------
------------------------------------------------------------
------------------------------------------------------------
------------------------------------------------------------
------------------------------------------------------------
------------------------------------------------------------
------------------------------------------------------------
------------------------------------------------------------
------------------------------------------------------------
------------------------------------------------------------
------------------------------------------------------------
------------------------------------------------------------
------------------------------------------------------------
------------------------------------------------------------
------------------------------------------------------------
------------------------------------------------------------
------------------------------------------------------------
------------------------------------------------------------
------------------------------------------------------------
------------------------------------------------------------
------------------------------------------------------------
------------------------------------------------------------
------------------------------------------------------------
------------------------------------------------------------
------------------------------------------------------------
------------------------------------------------------------
------------------------------------------------------------
------------------------------------------------------------
------------------------------------------------------------
------------------------------------------------------------
------------------------------------------------------------
---------------------
>C_TR34635|c0_g1_i1
------------------------------------------------------------
------------------------------------------------------------
------------------------------------------------------------
------------------------------------------------------------
------------------------------------------------------------
------------------------------------------------------------
------------------------------------------------------------
------------------------------------------------------------
------------------------------------------------------------
------------------------------------------------------------
------------------------------------------------------------
------------------------------------------------------------
------------------------------------------------------------
------------------------------------------------------------
------------------------------------------------------------
------------------------------------------------------------
------------------------------------------------------------
------------------------------------------------------------
------------------------------------------------------------
------------------------------------------------------------
------------------------------------------------------------
------------------------------------------------------------
------------------------------------------------------------
------------------------------------------------------------
------------------------------------------------------------
------------------------------------------------------------
------------------------------------------------------------
------------------------------------------------------------
------------------------------------------------------------
------------------------------------------------------------
------------------------------------------------------------
------------------------------------------------------------
------------------------------------------------------------
------------------------------------------------------------
------------------------------------------------------------
------------------------------------------------------------
------------------------------------------------------------
------------------------------------------------------------
------------------------------------------------------------
------------------------------------------------------------
------------------------------------------------------------
------------------------------------------------------------
------------------------------------------------------------
------------------------------------------------------------
------------------------------------------------------------
------------------------------------------------------------
------------------------------------------------------------
------------------------------------------------------------
------------------------------------------------------------
------------------------------------------------------------
------------------------------------------------------------
------------------------------------------------------------
------------------------------------------------------------
------------------------------------------------------------
------------------------------------------------------------
------------------------------------------------------------
------------------------------------------------------------
------------------------------------------------------------
------------------------------------------------------------
------------------------------------------------------------
------------------------------------------------------------
------------------------------------------------------------
------------------------------------------------------------
------------------------------------------------------------
------------------------------------------------------------
------------------------------------------------------------
------------------------------------------------------------
------------------------------------------------------------
------------------------------------------------------------
------------------------------------------------------------
------------------------------------------------------------
------------------------------------------------------------
------------------------------------------------------------
------------------------------------------------------------
------------------------------------------------------------
------------------------------------------------------------
------------------------------------------------------------
------------------------------------------------------------
------------------------------------------------------------
------------------------------------------------------------
------------------------------------------------------------
------------------------------------------------------------
------------------------------------------------------------
------------------------------------------------------------
------------------------------------------------------------
------------------------------------------------------------
------------------------------------------------------------
------------------------------------------------------------
------------------------------------------------------------
------------------------------------------------------------
------------------------------------------------------------
------------------------------------------------------------
------------------------------------------------------------
------------------------------------------------------------
------------------------------------------------------------
------------------------------------------------------------
------------------------------------------------------------
------------------------------------------------------------
------------------------------------------------------------
------------------------------------------------------------
------------------------------------------------------------
------------------------------------------------------------
------------------------------------------------------------
------------------------------------------------------------
------------------------------------------------------------
------------------------------------------------------------
------------------------------------------------------------
------------------------------------------------------------
------------------------------------------------------------
------------------------------------------------------------
------------------------------------------------------------
------------------------------------------------------------
------------------------------------------------------------
------------------------------------------------------------
------------------------------------------------------------
------------------------------------------------------------
------------------------------------------------------------
------------------------------------------------------------
------------------------------------------------------------
------------------------------------------------------------
------------------------------------------------------------
------------------------------------------------------------
------------------------------------------------------------
------------------------------------------------------------
------------------------------------------------------------
------------------------------------------------------------
------------------------------------------------------------
------------------------------------------------------------
------------------------------------------------------------
------------------------------------------------------------
------------------------------------------------------------
------------------------------------------------------------
------------------------------------------------------------
------------------------------------------------------------
------------------------------------------------------------
------------------------------------------------------------
------------------------------------------------------------
------------------------------------------------------------
------------------------------------------------------------
------------------------------------------------------------
------------------------------------------------------------
------------------------------------------------------------
------------------------------------------------------------
------------------------------------------------------------
------------------------------------------------------------
------------------------------------------------------------
------------------------------------------------------------
------------------------------------------------------------
------------------------------------------------------------
------------------------------------------------------------
------------------------------------------------------------
------------------------------------------------------------
------------------------------------------------------------
------------------------------------------------------------
------------------------------------------------------------
------------------------------------------------------------
------------------------------------------------------------
------------------------------------------------------------
------------------------------------------------------------
------------------------------------------------------------
------------------------------------------------------------
------------------------------------------------------------
------------------------------------------------------------
------------------------------------------------------------
------------------------------------------------------------
------------------------------------------------------------
------------------------------------------------------------
------------------------------------------------------------
------------------------------------------------------------
------------------------------------------------------------
------------------------------------------------------------
------------------------------------------------------------
------------------------------------------------------------
------------------------------------------------------------
------------------------------------------------------------
------------------------------------------------------------
------------------------------------------------------------
------------------------------------------------------------
------------------------------------------------------------
------------------------------------------------------------
------------------------------------------------------------
------------------------------------------------------------
------------------------------------------------------------
------------------------------------------------------------
------------------------------------------------------------
------------------------------------------------------------
------------------------------------------------------------
------------------------------------------------------------
------------------------------------------------------------
------------------------------------------------------------
------------------------------------------------------------
------------------------------------------------------------
------------------------------------------------------------
------------------------------------------------------------
------------------------------------------------------------
------------------------------------------------------------
------------------------------------------------------------
------------------------------------------------------------
------------------------------------------------------------
-----AGTAATATCTTCCACCCTCATACTAATACTAGTTACCCTGATGTTCCCACTATTT
ATAGCCCTACAACCAAAACCCCTAAGCCCCAATTGAGCCTCATCACACGTCAAAACAGCC
GTGGCCACTGCATTCTTCATTAGCCTAATTCCCCTTATAATTTTTCTTAACCAAGGAACA
GAAAGCATAATTACTAATATTCACTGAATAAACATCATAACCTTCGACATTAATATTAGT
TTTAAATTTGACCACTACTCAATCATCTTTACACCAATTGCCCTATACGTTACATGATCC
ATTTTAGAGTTTGCATTATGATACATACACGCCGACCCAAACATCAACCGATTCTTTAAG
TACCTACTTCTTTTCCTAGTAGCTATAATTATTCTAGTCACTGCCAACAATCTCTTCCAA
CTATTCATTGGCTGAGAGGGAGTAGGCATTATGTCCTTTCTACTAATTGGCTGATGACAC
GGACGAGCTGATGCTAATACTGCAGCCCTCCAAGCCGTCCTATATAACCGAGTTGGTGAT
ATTGGACTAATCCTGGCCACAGCTTGAATTGCAGTCAACCTAAACTCATGAGAACTCGCC
CAAATTTTCCTATCCTCCAAACACTTTGACATAACCTTACCCCTAGTCGGACTAATCATC
GCAGCTACAGGTAAATCAGCCCAATTTGGCCTCCACCCATGACTTCCCTCAGCAATAGAA
GGTCCAACTCCAGTCTCTGCCCTACTACATTCAAGTACTATAGTCGTCGCCGGAATCTTT
CTCCTAATCCGACTCCACCCCCTAATAGAGAATAACCAACTAGCCCTCACAACCTGTCTA
TGTTTAGGCGCCCTGACCACCTTCTTTACAGCTGCCTGTGCCCTAACCCAAAATGATATC
AAAAAGATTGTAGCTTTCTCAACATCCAGCCAACTAGGATTAATAATAGTGACAATTGGC
CTAAACCAACCCCAACTAGCCTTCCTACACATCTGTACACATGCATTCTTTAAAGCCATG
CTATTTTTATGCTCCGGCTCCATCATTCACAGCCTCAACGATGAACAAGACATCCGAAAA
ATAGGGGGACTCCACAAACTCTTGCCATTTACCTCAACCTCCCTAACCATCGGTAGCCTA
GCCCTAACCGGTACACCATTCCTAACAGGCTTCTTCTCAAAAGATGCCATCATTGAAGCC
CTGAACACCTCCTACCTCAACGCCTGAGCCCTAGCCCTCACATTAATCGCCACCTCCTTT
ACCGCAATTTATAGCTTCCGAGTCATTTTTTACGTAACGATGGGAACTCCACGATTCCTT
GCCCTCGCACCCATCAACGAAAATAACCCCTTAGTAATAAACCCCATCAAACGACTAGCC
TGAGGAAGTATCATTGCAGGCCTAGTAATTACATCAAACTTTCTTCCATCAAAAACCCCC
ATCATAACAATACCCCCAACCTTAAAACTAGCCGCACTAGCAGTTACCATTACAGGACTA
ATTATTGCAATGGCCCTTTCAACCACAACTTCAACACAAATCAAAGTTACCCCAACACTA
ACCCTACACAACTCATCCAACATACTAGGGTATTTTACCTCAATTATTCACCGCCTCGCC
CCAAAATCCAGCTTAACCCTAGGAAAACAAGCCACCAAATTTGATCTACAATGACTAGAA
CTAGCACCAAAAGGAACAGCCAACTCCCAACACATTCTCTCCTCAATATTTGACACTTGA
AATAATAATATCATCAAAATTTACCTAACCATATACCTTTTAACCACCTCCCTAATTGTT
GTTACACTAGTCATACTTTAAACTGCACGAAGAGCCCCACGACTAAGCCCCCGAGTTAAC
TCCAACACCACAAACAAACTCAATAACAACACCCAAGCACACACAACCAACATTCCCCCA
CCATAGGAGTACATCAAGGCAACACCACTTGTGTCACCCCGCAACATAAAAAATTCCTTA
AACTCATCAACAACTACTCAATGCCCACCATATCAGCCCCCTCAAAATCACCACACAGCT
ACCCCAACCCCTAATGAATAAACTAACACATACCCCTTCACTGTACGAACACCTCAAGTC
TCCGGAAAAGGATCAGCCGCTAGTGCGGCTGAATAAGCAAAGACCACCAACATTCCCCCC
AAATAAATCAAAAACAACAATAAAGATAACAACGAACCTCCATGGCCTACTAATACCCCA
CACCCAACGCCCGCCGCAACAACTAACCCCAAAGCAGCAAAATATGGAGCAGGGTTAGAA
GCAACACCCACCAGGCCCACAACTAGACTCAATAAAAATAAATTAAGAATATATACCATA
ATTCCCGCCCGGACTCTAACCGAGACTAATGGCTTGAAAACCCACCGTTGTCCTTCAACT
ACGAGAACTAATGGTCACCCGAAAAACCCACCCCCTATTTAAAATTATTAACGACGCCCT
AATTGATCTCCCCGCCCCCTCTAACATCTCCGCATGATGAAACTTCGGCTCACTTCTCCT
ACTATGCCTGGTAACCCAAATTCTAACAGGACTATTCTTAGCAATACACTACACATCTGA
TATCTCAACTGCATTTTCATCCGTAGTCCACATTTGCCGAGATGTAAACTATGGCTGAGT
AATCCGAAACATCCACGCCAACGGGGCCTCATTCTTTTTCATTTGCATTTATATGCACAT
CGGACGGGGCCTATATTACGGCTCATACGTATATAAAGAAACCTGAAACATTGGTGTGGT
CCTCTTCCTGTTAGTAATAATAACTGCCTTCGTTGGTTACGTCCTTCCCTGAGGCCAAAT
ATCATTTTGAGGCGCAACAGTCATCACTAACTTACTATCCGCCGTCCCCTACATCGGAGA
TAGCCTAGTACAATGAATTTGGGGCGGATTTTCTGTAGACAACGCAACACTAACCCGATT
CTTCGCATTCCATTTCTTATTACCATTCGCCGTTGTTGCAGCAACAATCCTACACGCCCT
CTTCCTCCACGAAACAGGGTCCAATAACCCAATTGGCCTTAACTCGGATGCAGACAAAAT
CTCATTCCACCCATACTTCTCATACAAAGACCTCCTAGGATTCATTATTTTACTTATACT
CCTAGCCTCTTTAGCTTTATTTTCACCAAACCTTTTAGGTGACCCAGAAAATTTCACCCC
TGCCAACCCACTAGTTACTCCCCCACACATTAAACCAGAATGATACTTCTTATTTGCCTA
CGCCATTCTACGATCAATTCCCAACAAATTGGGAGGGGTTCTAGCACTATTATTCTCAAT
CCTAGTGCTAATAGTAGTCCCCCTACTCCATACATCTAAACATCAAGCACTGACATTCCG
ACCAATCTCTCAAGTCTTATTCTGACTCTTAGTAGCAGATGTTATAATCTTGACATGAAT
CGGAGGTATACCTGTCGAACACCCCTTTATTATTATTGGACAAATTGCCTCCACTCTCTA
CTTCGCACTATTCCTTATCTTAAACCCATTAGCAGGTTGACTAGAAAATAAGTTAATGAA
CTAACTAAAAAAAAAAAAAAAAAAAAA---------------------------------
------------------------------------------------------------
------------------------------------------------------------
------------------------------------------------------------
------------------------------------------------------------
------------------------------------------------------------
------------------------------------------------------------
------------------------------------------------------------
------------------------------------------------------------
------------------------------------------------------------
------------------------------------------------------------
------------------------------------------------------------
------------------------------------------------------------
------------------------------------------------------------
------------------------------------------------------------
------------------------------------------------------------
------------------------------------------------------------
---------------------
>C_TR39048|c0_g1_i1
------------------------------------------------------------
------------------------------------------------------------
------------------------------------------------------------
------------------------------------------------------------
------------------------------------------------------------
------------------------------------------------------------
------------------------------------------------------------
------------------------------------------------------------
------------------------------------------------------------
------------------------------------------------------------
------------------------------------------------------------
------------------------------------------------------------
------------------------------------------------------------
------------------------------------------------------------
------------------------------------------------------------
------------------------------------------------------------
------------------------------------------------------------
------------------------------------------------------------
------------------------------------------------------------
------------------------------------------------------------
------------------------------------------------------------
------------------------------------------------------------
------------------------------------------------------------
------------------------------------------------------------
------------------------------------------------------------
------------------------------------------------------------
------------------------------------------------------------
------------------------------------------------------------
------------------------------------------------------------
------------------------------------------------------------
------------------------------------------------------------
------------------------------------------------------------
------------------------------------------------------------
------------------------------------------------------------
------------------------------------------------------------
------------------------------------------------------------
------------------------------------------------------------
------------------------------------------------------------
------------------------------------------------------------
------------------------------------------------------------
------------------------------------------------------------
------------------------------------------------------------
------------------------------------------------------------
------------------------------------------------------------
------------------------------------------------------------
------------------------------------------------------------
---------------------------TGCAAAAGGCCTAAGCCCTTTAGACCGGAGGTT
CAAATCCTCCCCTTAGTTATGCTAACTCTACTTATAACACACTTAATTAATCCCCTGGCC
TACGTAATTCCTGTGCTCCTAGCAGTAGCTTTCCTTACACTAATTGAGCGAAAAGTATTA
GGCTATATACAGCACCGAAAAGGCCCAAACGTGGTGGGCCCCTACGGATTACTACAACCA
ATTGCAGATGGCGTAAAACTATTTATTAAAGAACCGGTTCGACCATCCACCTCCTCTCCA
TTCCTTTTTCTTGCCACCCCAATACTTGCTCTAACCCTAGCCCTTACCCTCTGAGCCCCC
ATACCAATCCCTCATCCAGTAACAAACCTAAACTTAGGTGTCCTATTTATCCTAGCCCTC
TCTAGCCTAGCTGTTTACTCAATTCTTGGCTCAGGATGAGCATCCAATTCAAAATATGCC
CTCATCGGCGCTCTTCGTGCTGTAGCCCAAACAATCTCTTACGAGGTAAGCCTTGGCTTA
ATTCTCCTCTCTGTAATTATGCTTTCAGGGGGTTTCACTCTACAAATGTTTAACATAACA
CAAGAAGCTATCTGACTCCTACTCCCAGCTTGGCCAATAGCAGCAATATGATACATCTCC
ACCCTGGCAGAAACTAACCGAGCCCCCTTCGACCTGACCGAAGGCGAATCAGAACTAGTG
TCAGGTTTCAACGTAGAGTACGCTGGAGGGCCATTCGCACTATTTTTTCTAGCCGAATAC
GCCAACATTCTTCTCATAAATACCCTGTCAGCCATCCTATTCCTAGGAGCATCCCATGTC
CTCCTAACCCCTGAACTAACCTCAACCAATATTATAACAAAAGCCGCACTCCTCTCAATC
CTATTTTTATGAGTGCGAGCCTCTTACCCCCGATTCCGATATGATCAACTAATACATCTA
GTATGAAAAAACTTCCTACCCTTAACCCTAGCTCTCATCCTATTACACATTGCCCTACCA
ATCGCATTTGCGGGTCTTCCCCCACAATAACTACAAAAAAAAAA----------------
------------------------------------------------------------
------------------------------------------------------------
------------------------------------------------------------
------------------------------------------------------------
------------------------------------------------------------
------------------------------------------------------------
------------------------------------------------------------
------------------------------------------------------------
------------------------------------------------------------
------------------------------------------------------------
------------------------------------------------------------
------------------------------------------------------------
------------------------------------------------------------
------------------------------------------------------------
------------------------------------------------------------
------------------------------------------------------------
------------------------------------------------------------
------------------------------------------------------------
------------------------------------------------------------
------------------------------------------------------------
------------------------------------------------------------
------------------------------------------------------------
------------------------------------------------------------
------------------------------------------------------------
------------------------------------------------------------
------------------------------------------------------------
------------------------------------------------------------
------------------------------------------------------------
------------------------------------------------------------
------------------------------------------------------------
------------------------------------------------------------
------------------------------------------------------------
------------------------------------------------------------
------------------------------------------------------------
------------------------------------------------------------
------------------------------------------------------------
------------------------------------------------------------
------------------------------------------------------------
------------------------------------------------------------
------------------------------------------------------------
------------------------------------------------------------
------------------------------------------------------------
------------------------------------------------------------
------------------------------------------------------------
------------------------------------------------------------
------------------------------------------------------------
------------------------------------------------------------
------------------------------------------------------------
------------------------------------------------------------
------------------------------------------------------------
------------------------------------------------------------
------------------------------------------------------------
------------------------------------------------------------
------------------------------------------------------------
------------------------------------------------------------
------------------------------------------------------------
------------------------------------------------------------
------------------------------------------------------------
------------------------------------------------------------
------------------------------------------------------------
------------------------------------------------------------
------------------------------------------------------------
------------------------------------------------------------
------------------------------------------------------------
------------------------------------------------------------
------------------------------------------------------------
------------------------------------------------------------
------------------------------------------------------------
------------------------------------------------------------
------------------------------------------------------------
------------------------------------------------------------
------------------------------------------------------------
------------------------------------------------------------
------------------------------------------------------------
------------------------------------------------------------
------------------------------------------------------------
------------------------------------------------------------
------------------------------------------------------------
------------------------------------------------------------
------------------------------------------------------------
------------------------------------------------------------
------------------------------------------------------------
------------------------------------------------------------
------------------------------------------------------------
------------------------------------------------------------
------------------------------------------------------------
------------------------------------------------------------
------------------------------------------------------------
------------------------------------------------------------
------------------------------------------------------------
------------------------------------------------------------
------------------------------------------------------------
------------------------------------------------------------
------------------------------------------------------------
------------------------------------------------------------
------------------------------------------------------------
------------------------------------------------------------
------------------------------------------------------------
------------------------------------------------------------
------------------------------------------------------------
------------------------------------------------------------
------------------------------------------------------------
------------------------------------------------------------
------------------------------------------------------------
------------------------------------------------------------
------------------------------------------------------------
------------------------------------------------------------
------------------------------------------------------------
------------------------------------------------------------
------------------------------------------------------------
------------------------------------------------------------
------------------------------------------------------------
------------------------------------------------------------
------------------------------------------------------------
------------------------------------------------------------
------------------------------------------------------------
------------------------------------------------------------
------------------------------------------------------------
------------------------------------------------------------
------------------------------------------------------------
------------------------------------------------------------
------------------------------------------------------------
------------------------------------------------------------
------------------------------------------------------------
------------------------------------------------------------
------------------------------------------------------------
------------------------------------------------------------
------------------------------------------------------------
------------------------------------------------------------
------------------------------------------------------------
------------------------------------------------------------
------------------------------------------------------------
------------------------------------------------------------
------------------------------------------------------------
------------------------------------------------------------
------------------------------------------------------------
------------------------------------------------------------
------------------------------------------------------------
------------------------------------------------------------
------------------------------------------------------------
------------------------------------------------------------
------------------------------------------------------------
------------------------------------------------------------
------------------------------------------------------------
------------------------------------------------------------
------------------------------------------------------------
------------------------------------------------------------
------------------------------------------------------------
------------------------------------------------------------
------------------------------------------------------------
------------------------------------------------------------
------------------------------------------------------------
------------------------------------------------------------
------------------------------------------------------------
------------------------------------------------------------
------------------------------------------------------------
------------------------------------------------------------
------------------------------------------------------------
------------------------------------------------------------
------------------------------------------------------------
------------------------------------------------------------
------------------------------------------------------------
------------------------------------------------------------
------------------------------------------------------------
------------------------------------------------------------
------------------------------------------------------------
------------------------------------------------------------
------------------------------------------------------------
------------------------------------------------------------
------------------------------------------------------------
------------------------------------------------------------
------------------------------------------------------------
------------------------------------------------------------
------------------------------------------------------------
------------------------------------------------------------
------------------------------------------------------------
------------------------------------------------------------
------------------------------------------------------------
------------------------------------------------------------
------------------------------------------------------------
------------------------------------------------------------
------------------------------------------------------------
------------------------------------------------------------
------------------------------------------------------------
------------------------------------------------------------
------------------------------------------------------------
------------------------------------------------------------
------------------------------------------------------------
------------------------------------------------------------
------------------------------------------------------------
------------------------------------------------------------
------------------------------------------------------------
------------------------------------------------------------
------------------------------------------------------------
------------------------------------------------------------
------------------------------------------------------------
------------------------------------------------------------
------------------------------------------------------------
------------------------------------------------------------
------------------------------------------------------------
------------------------------------------------------------
------------------------------------------------------------
------------------------------------------------------------
------------------------------------------------------------
------------------------------------------------------------
------------------------------------------------------------
------------------------------------------------------------
------------------------------------------------------------
------------------------------------------------------------
------------------------------------------------------------
------------------------------------------------------------
---------------------
