# Supplementary material for: Mitochondrial transcripts and associated heteroplasmies of Ancistrus spp. (Siluriformes: Loricariidae)
Source: Data Brief. 2015 Oct 22;5:513–5. doi: 10.1016/j.dib.2015.09.010 (PMC4631843; doi:10.1016/j.dib.2015.09.010)
Supplement: Supplementary file 3 — Supplementary material [file mmc3.zip]

Archive with 1 entries (1 files):
- mmc3.fasta
