# Supplementary material for: Mitochondrial transcripts and associated heteroplasmies of Ancistrus spp. (Siluriformes: Loricariidae)
Source: Data Brief. 2015 Oct 22;5:513–5. doi: 10.1016/j.dib.2015.09.010 (PMC4631843; doi:10.1016/j.dib.2015.09.010)
Supplement: Supplementary file 3 — Supplementary material [file mmc3.zip › mmc3.fasta]

>Ancistrus_sp.#2b_KP960567
NNNNNNNNNNNNNNNNNNNNNNNNNNNNNNNNNNNNNNNNNNNNNNNNNNNNNNNNNNNN
NNNNNNNNNNNNNNNNNNNNCCTGACTTTACTATATGCTTTAACCCAAATTATACATGCA
AGTATCCGCACCCCCGTGAGAATGCCCTCAATCCCCCGCCCGGGGACGAGGAGCTGGCAT
CAGGCACATTCCAATTGCCCAAGACGCCTTGCTTAGCCACACCCCCAAGGGAATTCAGCA
GTAATAAACATTAAGCCATAAGTGAAAGCTTGACTTAATTAGGGTTAAGAGGGTCGGTAA
AATTCGTGCCAGCCACCGCGGTTATACGAAAGACCCTAGTTTATAAACACGGCGTAAAGG
GTGGTTAGAGGATAAGTAAAATAAAGCCAAAGACTCCCTAAGCCGTCATACGCTCACGGG
AGCACGAAGTCCAAACACGAAAGTAGCTTTACCAAATATGCCCGACTCCACGAAAGCTGG
GGGACAAACTGGGATTAGATACCCCACTATGCCCAGCCCTAAACCTAGATAACATCTTAC
GAAACTATCCGCCAGGGGACTACAAGCACAGCTTAAAACCCAAAGGACTTGGCGGTGCCT
CAGATCCACCTAGAGGAGCCTGTTCTAGAACCGATAACCCCCGTTAAACCTCACCACCCC
TTGTTTTCCCCGCCTATATACCGCCGTCGCCAGCTTACCCTGTGAAGGCCCAACAGTAAG
CAAAATGGGCTCAGCCCTAAACGTCAGGTCGAGGTGTAGCGTACGAGGTGGGAAGAAATG
GGCTACATTTTCTACCACAGAACACTACGAATAGTGCCCTGAAACATGGCACCTGAAGGA
GGATTTAGTAGTAAAAAGCAAATAGAGTGTCCTTTTGAATTAGGCTCTGAGGCGCGCACA
CACCGCCCGTCACTCTCCCCTTCCTATTAAACCTATCAACGTATCTAATCTCAAATTCAA
AACCACGGGGAGGCAAGTCGTAACATGGTAAGTGTACCGGAAGGTGCACTTGGAATAACC
AGGATGTGGCTGAGATAGCTAAGCATCTCCCTTACACCGAGAAGACATCCATGCAAGTTG
GATCATCCTGAGCTAAACAGCTAGCTTTAACACCAAGACTCCAACAACAACATCCAAAAA
TACTTACTAAACCCAAAACTCGTAAATAAAACATTTTTCCGCCCCAGTATGAGTGACAGA
AAAGGCCAAATTAAAGCAATAAAAAGTACCGCAAGGGAAAGCTGAAAGAGAAATGAAACA
AACCATCTAAGCCCAACAAAGCAGAGACTAGCCCTCGTACCTTTTGCATCATGATTTAGC
CAGCCATCCTGAGCAAAGAGTACTTTAGTTCAAAGCCCCGAAACTAGGTGAGCTACCCCG
AGACAGCCTATTAGGGCCAACCCTTCTCTGTGGCAAAAGAGTGGGAAGATCTCTGGGTAG
AGGTGACAGACCTACCGAACCTAGTTATAGCTGGTTGCCTAAAAAATGGATAGAAGTTCA
GCCTCGTGCTCCTCAGCCCACAATAAGTACCACTAATTAATGAATACGAGAAATATACGA
GAGTTAGTCAAAGGGGGTACAGCCCCTTTGACAAGGAACACAACCCTATTCAGGAGGTTA
AAGATTATACTAAATAAGATTACTGCTTCAGTGGGCCTAAAAGCAGCCATCTGAACAGAA
AGCGTTAAAGCTCAAGCAGCCCAAAAATCTATTATCCAAATAACATCTCCTAAACCCCTA
ACCCTATTAGGCCTTTCTATGCTAACATAGAAGTGATACTGCTAAAATGAGTAATAAGAA
GAGCCCACTCTTCTCCTGGCCCATGTGTAATCTAGATCGGACCATCCACTAGACATTAAC
GAACCCACCTAAAGAGAGTAATGTGATTAAAAATAAAATCAAGAAATAGCCACAATTAAA
AATCGTTAACCCCACACTGGAGTGCCACAAGGAAAGACTAAAAGAAAGGGAAGGAACTCG
GCAAACATAAGCCTCGCCTGTTTACCAAAAACATCGCCTCCTGCAAAAATCAACATATAG
GAGGTCCTGCCTGCCCAGTGACTAAAAGTTAAACGGCCGCGGTATTTTGACCGTGCAAAG
GTAGCGCAATCACTTGTCTTTTAATTGAAGACCTGTATGAATGGTGGAACGAGGGCTTAA
CTGTCTCCCCCCTCTGGTCAATGAAATTGATCTGCCCGTGCAGAAGCGGGCATAATTATG
CAAGACGAGAAGACCCTTTGGAGCTTAAGATAAAAGACCAACTATGTCAAAAGTCCTAAA
AAAGACTAAACCAAGTAGCACTGGTCCCAATCTTCGGTTGGGGTGACCACGGGAGAAAAC
AAAGCTCCCACGAGGACTGGGGAAACCCCCAAAACTAAGAGAGACATCTCTAGTGCACAG
AACATCTGACCAAAAAGATCCGGCTATATGCCGACCAACGGACCAAGTTACCCTAGGGAT
AACAGCGCAATCCTCTTCCAGAGTCCATATCGACAAGAGGGTTTACGACCTCGATGTTGG
ATCAGGATATCCTAATGGTGCAGCCGCTATTAAGGGTTCGTTTGTTCAACGATTAAAATC
CTACGTGATCTGAGTTCAGACCGGAGCAATCCAGGTCAGTTTCTATCTGCAATGCTATTT
TTCCTAGTACGAAAGGACCGGAAAAACGGGGCCCATGCCTTAAACACGCCCCATCCTAAC
TTAATGAAAACAACTAAATTAAATAAAAGGTGAAGCACAACTAACCAGTCAAGATAAGAC
CTTACTAAGGTGGCAGAGCCCGGCAATTGCAAAAGGCCTAAGCCCTTTAGACCGGAGGTT
CAAATCCTCCCCTTAGTTATGCTAACTCTACTTATAACACACTTAATTAATCCCCTGGCC
TACGTAATTCCTGTGCTCCTAGCAGTAGCTTTCCTTACACTAATTGAGCGAAAAGTATTA
GGCTATATACAGCACCGAAAAGGCCCAAACGTGGTGGGCCCCTACGGATTACTACAACCA
ATTGCAGATGGCGTAAAACTATTTATTAAAGAACCGGTTCGACCATCCACCTCCTCTCCC
TTCCTTTTTCTTGCCACCCCAATACTTGCTCTAACCCTAGCCCTTACCCTCTGAGCCCCC
ATACCAATCCCTCATCCAGTAACAAACCTAAACTTAGGTGTCCTATTTATCCTAGCCCTC
TCTAGCCTAGCTGTTTACTCAATTCTTGGCTCAGGATGAGCATCCAATTCAAAATATGCC
CTCATCGGCGCTCTTCGTGCTGTAGCCCAAACAATCTCTTACGAGGTAAGCCTTGGCTTA
ATTCTCCTCTCTGTAATTATGCTTTCAGGGGGTTTCACTCTACAAATGTTTAACATAACA
CAAGAAGCTATCTGACTCCTACTCCCAGCTTGGCCAATAGCAGCAATATGATACATCTCC
ACCCTGGCAGAAACTAACCGAGCCCCCTTCGACCTGACCGAAGGCGAATCAGAACTAGTG
TCAGGTTTCAACGTAGAGTACGCTGGAGGGCCATTCACACTATTTTTTCTAGCCGAATAC
GCCAACATTCTTCTCATAAATACCCTGTCAGCCATCCTATTCCTAGGAGCATCCCATGTC
CTCCTAACCCCTGAACTAACCTCAACCAATATTATAACAAAAGCCGCACTCCTCTCAATC
CTATTTTTATGAGTGCGAGCCTCTTACCCCCGATTCCGATATGATCAACTAATACATCTA
GTATGAAAAAACTTCCTACCCTTAACCCTAGCTCTCATCCTATTACACATTGCCCTACCA
ATCGCATTTGCGGGTCTTCCCCCACAATAACTACGGAACCGTGCCTGAATGCCCAAGGAC
CACTTTGATAGAGTGACTCACGGAGGCTAAAATCCTCCCGGCTCCTATGGAAAGAAGGGA
TTCGAACCCATATCCCAGAGATCAAAACTCCAAGTGTTCCCATTACACCACTTTCCAGTA
AGATCAGCTAATATAAGCTTTTGGGCCCATACCCCAAAAATGTAGGTTAAACTCCTTCTC
TTACTAATGAATCCCTACGTTCTAGCCATTTTCCTATCAAGTCTGGGCTTAGGTACAACA
CTAACTTTTGCTAGCTCCCATTGACTCCTAGCCTGAATAGGGTTAGAAATCAACACCCTA
GCCATCCTCCCATTGATAGCCCAACAACACCACCCCCGATCAGTAGAAGCTACCACTAAA
TATTTTCTAGCCCAAGCAACTGCAGCAGCTACTATCCTCTTTGCAAGCATAACAAACGCA
TGAATTATAGGAGAATGAAATATTACCCATATGTCCCACCCAGCCGCTACCATTATAATT
ACAACAGCATTAGCCATAAAAGTAGGATTAGCACCAATGCATTTCTGATTACCCCCCGTG
CTCCAAGGACTAGACCTTACCACAGGACTAATTATGGCAACATGACAGAAACTAGCACCA
TTCGCCCTACTGATTCAAGTAGCCCCAACTACACATCCAACACTACTAATACTCCTCGGG
CTCCTCTCCACTGTAATCGGAGGCTGAGGGGGAATAAACCAAACTCAACTACGAAAAATA
CTAGCTTACTCATCAATCGCTCACCTAGGATGAATAATTATCGTAATCCAATTTATACCC
CAATTAACCGCCCTAACCCTAAGCATCTATATTATTATAACCTCCGCAGCATTCCTGACG
TTTAAACTACTCCTAAGCACAAAAATCAATATACTAGCACTAGCCTGGTCCAAAACCCCA
ATTATTACAGCAACCACTGCCCTGATTCTCCTCTCCCTAGGTGGCCTCCCCCCACTAACA
GGATTTATGCCAAAATGACTAATTCTACAAGAACTAACAAAACAAGAACTACCCCTCACC
GCAACAATCCTTGCCTTAACCGCCCTACTAAGCCTATACTTTTACCTACGCCTATGTTAC
GCCATAACCCTAACAATCGCCCCAAGCATAAACAATGCTACAACCCCATGACGCCTAACA
AATACACAAACAACATTACCATTAGCCATCTCCACAACCCTGACCCTAGCACTCCTCCCA
CTAACCCCAGCTATTCAAGCACTAGTCTACTAGGAATTTAGGATAACACCAGACCAAAAG
CCTTCAAAGCTTTAAGTAGGAGTGAAAATCTCCTAATTCCTGAATAAGGCTTGCAGGACT
TTATCCCACATCTTCTGAATGCAACCCAGACACTTTAATTAAGCTAAAGCCTTCCTAGAT
GAGAAGGCCTCGATCCTACAAATTCTTAGTTAACAGCTAAGCGCCCAAACCAGCGAGCAT
TCATCTACCTTTCCCCGCCGCTCGAAAACGAGGCGGGGAAAGCCCCGGCAGGCAATTAGC
CCGCTCTTTCAGATTTGCAATCTGACGTGCTAAACACCACGAGACTTGATAGGAAGAGGA
CTTGAACCTCTGTTCATGGAGCTACAATCCACCACCTAACCCTCGGCCATCCTACCTGTG
ACAATCACACGCTGATTCTTCTCTACTAACCACAAAGACATTGGCACCCTTTACCTAGTG
TTTGGTGCTTGAGCCGGAATGGTTGGTACAGCCCTCAGTCTCTTAATTCGAGCTGAGTTA
AGCCAACCCGGTTCTCTATTAGGCGATGACCAGATCTATAATGTCATCGTTACCGCACAT
GCTTTCGTAATAATTTTCTTTATAGTCATGCCAATCATAATTGGGGGCTTTGGAAATTGA
CTAGTCCCACTAATAATTGGGGCGCCCGACATAGCCTTCCCACGAATAAATAACATAAGC
TTCTGACTGCTCCCCCCTTCATTCCTTCTCTTGTTAGCTTCCTCGGGGGTTGAAGCGGGG
GCAGGGACAGGTTGAACTGTCTATCCCCCCCTTGCCGGAAACTTAGCCCATGCAGGGGCT
TCGGTTGACCTAACTATCTTTTCACTACACCTAGCTGGTGTGTCTTCAATTCTAGGTGCA
ATTAACTTCATTACTACAATTATTAACATGAAACCCCCAGCTATTTCACAATACCAAACC
CCCTTGTTTGTATGGGCTGTACTTGTAACAGCGGTGCTGCTCCTGCTTTCCTTACCCGTT
CTAGCTGCCGGCATTACAATACTACTAACAGATCGAAACCTAAATACCACATTCTTTGAC
CCTGCGGGCGGGGGAGATCCCATCCTATATCAGCACTTATTTTGATTCTTTGGTCACCCA
GAAGTATACATCCTAATTTTACCTGGATTTGGCATGATTTCACACATCGTAGCCTACTAT
GCAGGCAAAAAAGAACCCTTCGGCTACATAGGAATAGTCTGAGCTATAATGGCCATCGGT
CTCCTGGGCTTCATCGTATGAGCACATCACATGTTTACAGTCGGGATAGACGTAGATACT
CGCGCTTACTTTACATCCGCAACAATAATTATTGCTATTCCAACAGGAGTAAAAGTATTT
AGCTGATTAGCTACGCTTCATGGGGGGTCAATCAAATGAGAAACACCCCTACTATGAGCC
CTGGGTTTTATTTTTTTATTTACTGTTGGGGGCCTAACAGGAATTGTTTTAGCCAACTCA
TCCATTGACATTGTTCTTCATGATACCTATTACGTAGTTGCCCACTTCCACTACGTTTTA
TCAATGGGAGCTGTCTTTGCTATTATGGGAGCATTCGTACATTGATTCCCACTATTCTCA
GGGTACACCCTGCACAGCACATGAACAAAAATTCACTTCGGAGTTATATTTGCCGGAGTA
AATCTAACCTTCTTCCCGCAACACTTCCTAGGATTAGCCGGCATGCCACGACGATACTCT
GACTACCCAGATGCCTATACCCTATGAAATACTGTCTCTTCAATTGGCTCCCTCGTATCC
TTAATCGCCGTAATTATGTTCCTGTTTATTTTATGAGAAGCTTTCACTGCTAAACGAGAA
GTTCTAGCAGTAGAACTTACACCCACAAACTCCGAATGACTCCATGGATGCCCTCCTCCA
TACCACACATTTGAAGAACCAGCATTCGTACAAGTTCAGACAAATTAACGAGAAAGGAAG
GAATTGAACCCCCGTAAACTAGTTTCAAGCCAGTCACATAACCACTCTGTCACTTTCTTC
TATAAGGTGCTAGTAAAACAGAACATTACACTGCTTTGTCAAGGCAGAATTGCTGGTTTA
AATCCTGCGCACCTTAAGCTTAATAGCTTAATGGCACATCCCTCACAACTAGGATTCCAA
GACGCGGCCTCGCCTGTAATAGAAGAACTTCTACATTTCCACGACCACGCTCTAATAATT
GTACTACTAATCAGCACTCTAGTCCTATATATTCTCCTTCTGATAGTTTCCACTAAACTA
ACCAACAAGTATATTTTAGACTCACAAGAAATTGAGATCGTATGAACCATCCTACCAGCA
GCAATTCTTATTCTAATTGCCCTCCCCTCTCTTCGAATCCTCTACCTAATAGATGAAGTC
AACGACCCCCACCTAACTGTTAAAGCTATGGGTCATCAATGATACTGAAGCTATGAATAT
ACAGATTATGAAAACTTAGCTTTTGACTCATACATGGTACCAACTCAAGACCTAGCCCCC
GGCCAGTTCCGCCTACTTGAAACCGACCATCGAATAGTTGTCCCAATAGAATCTCCAGTA
CGAATTCTAGTCTCAGCTGAAGACGTACTCCACTCATGGGCCGTTCCCGCCCTAGGAGTA
AAAATAGATGCCGTGCCCGGACGTCTAAATCAGACAGCCTTTATTACCTCCCGCCCTGGG
GTGTTTTACGGACAATGCTCCGAAATCTGCGGAGCTAATCACAGCTTTATGCCAATTGTA
GTTGAAGCCGTTCCACTAGAACATTTTGAGAACTGATCCTCTATTATACTTGAAGACGCC
TCACTGGGAAGCTAAAAAGGGATTAGCATTAGCCTTTTAAGCTAAAGATTGGTGACCCCC
AACCACCTCCAGTGACATGCCACAGCTAAACCCAGCCCCATGATTCGCAATTCTCCTATT
CTCTTGACTAGTATTCCTAGCAATTGTTCCAAATAAAGTTCTTAACCACACCTTTACAAA
TGAGCTAACAACCCCCACCTCACAAGAACTAAAATCAGACACCTGAAACTGACCATGGCA
CTAAACCTATTTGACCAATTTATGAGCCCCACATTCCTAGGCATCCCTCTAATTGCTATT
GCACTTACGCTCCCATGAATTCTCGTACCATCCCCCTCTAAGCGATGACAAAACAACCGA
CTAATTACCCTCCAAAATTGATTTGTTAAATCCTTTACACATCAACTATTAACTCCCCTA
AACCCGGGGGGCCACAAATGAGCCCTAATCCTAACATCCTTAATAATCTTTATCCTCTCC
CTTAATATACTGGGCCTTCTGCCATACACCTTTACACCAACGACCCAACTATCTTTAAAC
ATGGGACTTGCCGTCCCACTCTGATTGGCCACAGTTATTATTGGATTGCGTAATCAGCCC
ACAGCAGCCCTCGGTCACCTTCTTCCAGAAGGGACTCCCGTCCCACTTATCCCTGTCCTA
ATCATTATTGAAACCATTAGCTTATTCATCCGACCCCTTGCACTAGGAGTACGGCTTACA
GCAAATCTAACCGCTGGCCACCTCCTAATTCAACTTATTTCAACCGCTACATTTGTTCTC
TTACCAATAATAACAACAGTAGCATTCTTCACTGCAATTCTCCTAGTTCTCCTCACTTTA
CTAGAAGTAGCAGTCGCCATAATTCAAGCATATGTATTTGTACTCTTACTAAGCCTATAT
TTACAAGAAAACGTCTAATGGCCCACCAAGCACACGCATACCACATGGTAGACCCAAGCC
CATGACCCCTAACAGGTGCAGTAGCTGCTCTCTTAATAACATCAGGTCTTGCAATCTGAT
TTCATTTCCACTCAACAACCCTTATATCACTAGGCCTAATCTTATTGCTCTTAACCATAT
ACCAATGATGACGGGACATTATCCGAGAAGGAACATTTCAAGGACACCACACGCCCCCCG
TTCAAAAAGGCTTGCGATATGGAATAATTTTATTTATTACATCTGAAGTCTTCTTCTTTC
TAGGGTTTTTCTGAGCCTTTTATCACTCCAGCTTAGCACCTACTCCAGAGCTAGGCGGAT
GCTGACCCCCAACAGGAATTGTACCCCTAGACCCATTTGAAGTTCCACTCCTCAACACAG
CCGTACTTCTAGCCTCAGGTGTAACAGTTACATGAGCCCACCATAGTCTTATGGAAGGAG
AACGCAAACAAGCCATTCAATCCCTCACTCTAACAATCCTACTAGGCTTTTATTTTACTG
CCCTTCAAGCTATAGAGTATTATGAAGCCCCCTTCACAATTGCCGACGGAGTCTACGGGT
CAACATTCTTCGTAGCCACAGGCTTCCACGGTCTCCATGTAATCATTGGTTCAACTTTCC
TAGCTGTCTGCCTCCTCCGACAAGTCCAATACCATTTTACATCAGGCCACCACTTTGGAT
TTGAAGCAGCTGCTTGATATTGACACTTCGTAGACGTTGTTTGACTATTCCTATACGTCT
CCATCTACTGATGAGGCTCATATCTTTCTAGTATCAACGCTAGTACGAGTGACTTCCAAT
CACCTGGTCTTGGTTAAACCCCAAGGAAAGATAATGAACCTAGTTATAACAATTCTCCTC
ATCACTTCTGCTCTCTCTATAATTCTAGCCATCGTATCCTTCTGATTGCCCCAAATAACC
CCAGATGCAGAAAAATTATCCCCCTACGAATGCGGCTTTGACCCCTTAGGCTCTGCACGC
CTGCCCTTTTCCTTACGCTTTTTTCTAGTCGCTATTCTATTTCTACTATTTGACCTAGAA
ATTGCTTTACTTTTACCATTACCATGAGGAAATCAACTGCCCAACCCAACAGACACCTTC
ATACTAACTGCAACTATCCTCATCCTCCTCACACTTGGACTAGTTTACGAATGAATTCAA
GGAGGCCTAGAATGAGCTGAATAGGGGATTAGTCCAAAACAAGACCTCTGATTTCGGCTC
AGAAAACCGTGGTTTAAATCCACGATCCCCTTATGACACCAGTACACTTCAGCTTTACCT
CAGCATTTATTTTAGGGCTAATAGGCCTAGCCTTCCACCGTACCCATCTATTATCAGCTC
TCCTGTGCCTAGAAGGAATAATACTGTCCCTTTTCATCGCCCTAGCCCTATGAGCCCTAC
AACTAGAATCAACAACCTTCTCTGCAGCCCCAATATTACTTCTGGCATTTTCAGCCTGTG
AAGCTAGCGCTGGGCTAGCCCTCCTAGTTGCAACAGCTCGTACCCATGGAACAGACCGCC
TAAAAGCCTTAAACCTCTTACAATGCTAAAAATCTTAATTCCAACAATCATGCTATTTCC
CACAATTTGGCTCACCCCATCAAAATGGCTATGAACTTTTTCTACCGCTCAAAGCCTCTT
CATCGCCCTAACCAGCCTCCTCTGACTAAAATGAAACTCAGAGACAGGCTGAGCCACCTC
TAATCTTTACATGGGCACTGACCCATTATCCACCCCCCTTCTAGTCCTAACTTGCTGACT
CCTGCCTCTTATAATCCTCGCTAGTCAGAACCACATTGCCCCCGAACCATTAAACCGCCA
ACGAACTTATATTACCCTCCTCACCTCCCTCCAAACCTTCTTAATTTTAGCATTTGGTGC
TACAGAAATCATCATATTTTATGTAATATTTGAAGCAACCCTAATTCCAACCCTTATTAT
TATTACCCGCTGAGGGAATCAATCAGAACGACTAAACGCAGGCACCTACTTCTTATTTTA
TACATTAGCAGGGTCCCTGCCCTTACTGGTTGCCCTCCTGCTCCTTCACCACGATACAGG
AACTTTATCCATATTAATTATTCAATACTCCCAACCCCTTTCACTCCACTCCTGAAGCGA
CAAAATCTGATGAGCAGGTTGTCTAATTGCCTTCCTAGTAAAAATACCTCTTTACGGAGT
GCACCTCTGACTACCAAAAGCCCATGTAGAAGCACCAGTAGCAGGCTCAATAGTTCTAGC
TGCAATTTTACTAAAACTTGGGGGATACGGGATAATACGAATAATAGTTATACTAGACCC
CCTATCCAAAGACATAGCATACCCCTTTATTATTCTTGCTCTCTGGGGTATCATCATGAC
AGGCTCCATTTGCCTTCGACAAACAGATTTAAAATCCCTTATCGCTTACTCATCAGTTAG
TCACATAGGTCTCGTGGCAGGAGGAATTATAATTCAAACCCCATGAGGGTTTACTGGAGC
AATTATCCTCATAATCGCCCATGGACTAGTATCCTCAGCCTTATTCTGCTTAGCCAACAC
AACATATGAACGTACACATAGCCGTACTATACTACTTGCCCGAGGCCTACAAATAATTTT
TCCACTCACCACTACCTGGTGATTTATTGCTAACTTAGCAAATCTTGCCCTCCCTCCCCT
GCCAAACCTGATAGGAGAAGTAATTATTATCACAGCAATATTTAACTGATCCCCCCTGAC
CCTAGCCCTAACCGGAACAGGCACACTAATTACAGCAGCCTACTCCCTTTACCTCTTCTT
AATAACACAACGAGGCCCCCTCCCAACTCACATCATAAATCTCCAACCCTTCCACACTCG
AGAGCACCTCCTAATAACCCTTCACCTCCTCCCAATTGTTCTACTAATTACAAAACCAGA
ACTAATATGAGGGTGATGGTACTGTAGATATAGTTTGAATCAAAACATTAGATTGTGGTT
CTAGAAATAGAGGTTAAAATCCCCTTATCCACCGAGAGAGGCCAGAAGCAATAAGGACTG
CTAATCCCTATCCCCATGGTTAAACTCCATGGCTCACTCGAGCTTCTAAAGGATAACAGC
TCATCCATTGGTCTTAGGAACCAAAAACTCTTGGTGCAAATCCAAGTAGCAGCTATGACA
AATTTAGTAATATCTTCCACCCTCATACTAATACTAGTTACCCTGATGTTCCCACTATTT
ATAGCCCTACAACCAAAACCCCTAAGCCCCAATTGAGCCTCATCACACGTCAAAACAGCC
GTGGCCACTGCATTCTTCATTAGCCTAATTCCCCTTATAATTTATCTTAACCAAGGAACA
GAAAGCATAATTACTAATATTCACTGAATAAACATCATAACCTTCGACATTAATATTAGT
TTTAAATTTGACCACTACTCAATCATCTTTACACCAATTGCCCTATACGTTACATGATCC
ATTTTAGAGTTTGCATTATGGTACATACACGCCGACCCAAACATCAACCGATTCTTTAAG
TACCTACTTCTTTTCCTAGTAGCTATAATTATTCTAGTCACTGCCAACAATCTCTTCCAA
CTATTCATTGGCTGAGAGGGAGTAGGCATTATGTCCTTTCTACTAATTGGCTGATGACAC
GGACGAGCTGATGCTAATACTGCAGCCCTCCAAGCCGTCCTATATAACCGAGTTGGTGAT
ATTGGACTAATCCTGGCCACAGCTTGAATTGCAGTCAACCTAAACTCATGAGAACTCACC
CAAATTTTCCTATCCTCCAAACACTTTGACATAACCTTACCCCTAGTCGGACTAATCATC
GCAGCTACAGGTAAATCAGCCCAATTTGGCCTCCACCCATGACTTCCCTCAGCAATAGAA
GGTCCAACTCCAGTCTCTGCCCTACTACATTCAAGTACTATAGTCGTCGCCGGAATCTTT
CTCCTAATCCGACTCCACCCCCTAATAGAGAATAACCAACTAGCCCTCACAACCTGTCTA
TGTTTAGGCGCTCTGACCACCTTCTTTACAGCTGCCTGTGCCCTAACCCAAAATGATATC
AAAAAGATTGTAGCTTTCTCAACATCCAGCCAACTAGGATTAATAATAGTGACAATTGGC
CTAAACCAACCCCAACTAGCCTTCCTACACATCTGTACACATGCATTCTTTAAAGCCATG
CTATTTTTATGCTCCGGCTCCATCATTCACAGCCTCAACGATGAACAAGACATCCGAAAA
ATAGGGGGACTCCACAAACTCTTGCCATTTACCTCAACCTCCCTAACCATCGGTAGCCTA
GCCCTAACCGGTACACCATTCCTAACAGGCTTCTTCTCAAAAGATGCCATCATTGAAGCC
CTGAACACCTCCTACCTCAACGCCTGAGCCCTAGCCCTCACATTAATCGCCACCTCCTTT
ACCGCAATTTATAGCTTCCGAGTCATTTTTTACGTAACGATGGGAACTCCACGATTCCTT
GCCCTCGCACCCATCAACGAAAATAACCCATTAGTAATAAACCCCATCAAACGACTAGCC
TGAGGAAGTATCATTGCAGGCCTAGTAATTACATCAAACTTTCTTCCATCAAAAACCCCC
ATCATAACAATATCCCCAACCTTAAAACTAGCCGCACTAGCAGTTACCATTACAGGACTA
ATTATTGCAATGGCCCTTTCAACCACAACTTCAACACAAATCAAAGTTACCCCAACACTA
ACCCTACACAACTCATCCAACATACTAGGGTATTTTACCTCAATTATTCACCGCCTCGCC
CCAAAATCCAGCTTAACCCTAGGAAAACAAGCCACCAAATTTGATCTACAATGACTAGAA
CTAGCACCAAAAGGAACAGCCAACTCCCAACACATTCTCTCCTCAATATTTGACACTTGA
AATAATAATATCATCAAAATTTACCTAACCATATACCTTTTAACCACCTCCCTAATTGTT
GTTACACTAGTCATACTTTAAACTGCACGAAGAGCCCCACGACTAAGCCCCCGAGTTAGC
TCCAACACCACGAACAAACTCAATAACAACACCCAAGCACACACAACCAACATTCCCCCA
CCATAGGAGTACATCAAGGCAACACCACTTGTGTCACCCCGCAACATAAAAAATTCCTTA
AACTCATCAACAACTACTCAATGCCCACCATATCAGCCCCCTCAAAATCACCACACAGCC
ACCCCAACCCCTAATGAATAAACTAACACATACCCCTTCACTGTACGAACACCTCAAGTC
TCCGGAAAAGGATCAGCCGCTAGTGCGGCTGAATAAGCAAAGACCACCAACATTCCCCCC
AAATAAATCAAAAACAACAATAAAGATAACAACGAACCTCCATGGCCTACTAATACCCCA
CACCCAACGCCCGCCGCAACAACTAACCCCAAAGCAGCAAAATATGGAGCAGGATTAGAA
GCAACACCCACCAGGCCCACAACTAGACTCAATAAAAATAAATTAAGAATATATACCATA
ATTCCCGCCCGGACTCTAACCGAGACTAATGGCTTGAAAACCCACCGTTGTCCTTCAACT
ACGAGAACTAATGATCACCCGAAAAACCCACCCCCTATTTAAAATTATTAACGACGCCCT
AATTGATCTCCCCGCCCCCTCTAACATCTCCGCATGATGAAACTTCGGCTCACTTCTCCT
ACTATGCCTGGTAACCCAAATTCTAACAGGACTATTCTTAGCAATACACTACACATCTGA
TATCTCAACTGCATTTTCATCCGTAGTCCACATTTGCCGAGATGTAAACTATGGCTGAGT
AATCCGAAACATCCACGCCAACGGGGCCTCATTCTTTTTCATTTGCATTTATATGCACAT
CGGACGGGGCCTATATTACGGCTCATACGTATATAAAGAAACCTGAAACATTGGTGTGGT
CCTCTTCCTGTTAGTAATAATAACTGCCTTCGTTGGTTACGTCCTTCCCTGAGGCCAAAT
ATCATTTTGAGGCGCAACAGTCATCACTAACTTACTATCCGCCGTCCCCTACATCGGAGA
TAGCCTAGTACAATGAATTTGGGGCGGATTTTCTGTAGACAACGCAACACTAACCCGATT
CTTCGCATTCCATTTCTTATTACCATTCGCCGTTGTTGCAGCAACAATCCTACACGCCCT
CTTCCTCCACGAAACAGGGTCCAATAACCCAATTGGCCTTAACTCGGATGCAGACAAAAT
CTCATTCCACCCATACTTCTCATACAAAGACCTCCTAGGATTCATTATTTTACTTATACT
CCTAGCCTCTTTAGCTTTATTTTCACCAAACCTTTTAGGTGACCCAGAAAATTTCACCCC
TGCCAACCCACTAGTTACTCCCCCACACATTAAACCAGAATGATACTTCTTATTTGCCTA
CGCCATTCTACGATCAATTCCCAACAAATTGGGAGGGGTTCTAGCACTATTATTCTCAAT
CCTAGTGCTAATAGTAGTCCCCCTACTCCATACATCTAAACATCAAGCACTGACATTCCG
ACCAATCTCTCAAGTCTTATTCTGACTCTTAGTAGCAGATGTTATAATCTTGACATGAAT
CGGAGGTATGCCTGTCGAACACCCCTTTATTATTATTGGACAAATTGCCTCCACTCTCTA
CTTCGCACTATTCCTTATCTTAAACCCATTAGCAGGTTGACTAGAAAATAAGTTAATGAA
CTAACTCTGCCCTAGTAGCTTAGCATTTAAAGCACCGGTCTTGTAATCCGGAAATCGAAG
GTTAAAATCCTTCCTAGTGCCAGAAAAGAGAGATTTCAACTCCCACCCCTAACTCCCAAA
GCTAGGATTCTAAACTAAACTATTTTCTGCAAGGCACACGCACTAGGACATAATACATAA
TATGCATTAGTACATTATGGTGTTAATACATAATATGTATATAGTACATTATGGTGTTAA
TACANNNNNNNNNNNNNNNNNNNNNNNNNNNNNNNNNNNNNNNNNNNNNNNNNNNNNNNN
NNNNNNNNNNNNNNNNNNNNNNNNNNNNNNNNNNNNNNNNNNNNNNNNNNNNNNNNNNNN
NNNNNNNNNNNNNNNNNNNNNNNNNNNNNNNNNNNNNNNNNNNNNNNNNNNNNNNNNNNN
NNNNNNNNNNNNNNNNNNNNNNNNNNNNNNNNNNNNNNNNNNNNNNNNNNNNNNNNNNNN
NNNNNNNNNNNNNNNNNNNNNNNNNNNNNNNNNNNNNNNNNNNNNNNNNNNNNNNNNNNN
NNNNNNNNNNNNNNNNNNNNNNNNNNNNNNNNNNNNNNNNNNNNNNNNNNNNNNNNNNNN
NNNNNNNNNNNNNNNNNNNNNNNNNNNNNNNNNNNNNNNNNNNNNNNNNNNNNNNNNNNN
NNNNNNNNNNNNNNNNNNNNNNNNNNNNNNNNNNNNNNNNNNNNNNNNNNNNNNNNNNNN
NNNNNNNNNNNNNNNNNNNNNNNNNNNNNNNNNNNNNNNNNNNNNNNNNNNNNNNNNNNN
NNNNNNNNNNNNNNNNNNNNNNNNNNNNNNNNNNNNNNNNNNNNNNNNNNNNNNNNNNNN
NNNNNNNNNNNNNNNNNNNNNNNNNNNNNNNNNNNNNNNNNNNNNNNNNNNNNNNNNNNN
NNNNNNNNNNNNNNNNNNNNNNNNNNNNNNNNNNNNNNNNNNNNNNNNNNNNNNNNNNNN
NNNNNNNNNNNNNNNNNNNNNNNNNNNNNNNNNNNNNNNNNNNNNNNNNNNNNNNNNNNN
NNNNNNNNNNNNNNNNNNNNNNNNNNNNNNNNNNNNNNNNNNNN
>C_TR1889|c0_g1_i1
------------------------------------------------------------
------------------------------------------------------------
------------------------------------------------------------
------------------------------------------------------------
------------------------------------------------------------
------------------------------------------------------------
------------------------------------------------------------
------------------------------------------------------------
------------------------------------------------------------
------------------------------------------------------------
------------------------------------------------------------
------------------------------------------------------------
------------------------------------------------------------
------------------------------------------------------------
------------------------------------------------------------
------------------------------------------------------------
------------------------------------------------------------
------------------------------------------------------------
------------------------------------------------------------
------------------------------------------------------------
------------------------------------------------------------
------------------------------------------------------------
------------------------------------------------------------
------------------------------------------------------------
------------------------------------------------------------
------------------------------------------------------------
------------------------------------------------------------
------------------------------------------------------------
------------------------------------------------------------
------------------------------------------------------------
------------------------------------------------------------
------------------------------------------------------------
------------------------------------------------------------
------------------------------------------------------------
------------------------------------------------------------
------------------------------------------------------------
------------------------------------------------------------
------------------------------------------------------------
------------------------------------------------------------
------------------------------------------------------------
------------------------------------------------------------
------------------------------------------------------------
------------------------------------------------------------
------------------------------------------------------------
------------------------------------------------------------
------------------------------------------------------------
------------------------------------------------------------
------------------------------------------------------------
------------------------------------------------------------
------------------------------------------------------------
------------------------------------------------------------
------------------------------------------------------------
------------------------------------------------------------
------------------------------------------------------------
------------------------------------------------------------
------------------------------------------------------------
------------------------------------------------------------
------------------------------------------------------------
------------------------------------------------------------
------------------------------------------------------------
------------------------------------------------------------
------------------------------------------------------------
------------------------------------------------------------
------------------------------------------------------------
------------------------------------------------------------
------------------------------------------------------------
------------------------------------------------------------
------------------------------------------------------------
------------------------------------------------------------
------------------------------------------------------------
------------------------------------------------------------
------------------------------------------------------------
------------------------------------------------------------
------------------------------------------------------------
------------------------------------------------------------
------------------------------------------------------------
------------------------------------------------------------
------------------------------------------------------------
------------------------------------------------------------
------------------------------------------------------------
------------------------------------------------------------
------------------------------------------------------------
------------------------------------------------------------
-------------------------------CCACAACCCTGACCCTAGCACTCCTCCCA
CTAACCCCAGCTATTCAAGCACTAGTCTACTAGGAATTTAGGATAACACCAGACCAAAAG
CCTTCAAAGCTTTAAGTAGGAGTGAAAATCTCCTAATTCCTGAATAAGGCTTGCAGGACT
TTATCCCACATCTTCTGAATGCAACCCAGACACTTTAATTAAGCTAAAGCCTTCCTAGAT
GAGAAGGCCTCGATCCTACAAATTCTTAGTTAACAGCTAAGCGCCCAAACCAGCGAGCAT
TCATCTACCTTTCCCCGCCGCTCGAAAACGAGGCGGGGAAAGCCCCGGCAGGCAATTAGC
CCGCTCTTTCAGATTTGCAATCTGACGTGCTAAACACCACGAGACTTGATAGGAAGAGGA
CTTGAACCTCTGTTCATGGAGCTACAATCCACCACCTAACCCTCGGCCATCCTACCTGTG
ACAATCACACGCTGATTCTTCTCTACTAACCACAAAGACATTGGCACCCTTTACCTAGTG
TTTGGTGCTTGAGCCGGAATGGTTGGTACAGCCCTCAGTCTCTTAATTCGAGCTGAGTTA
AGCCAACCCGGTTCTCTATTAGGCGATGACCAGATCTATAATGTCATCGTTACCGCACAT
GCTTTCGTAATAATTTTCTTTATAGTCATGCCAATCATAATTGGGGGCTTTGGAAATTGA
CTAGTCCCACTAATAATTGGGGCGCCCGACATAGCCTTCCCACGAATAAATAACATAAGC
TTCTGACTGCTCCCCCCTTCATTCCTTCTCTTGTTAGCTTCCTCGGGGGTTGAAGCGGGG
GCAGGGACAGGTTGAACTGTCTATCCCCCCCTTGCCGGAAACTTAGCCCATGCAGGGGCT
TCGGTTGACCTAACTATCTTTTCACTACACCTAGCTGGTGTGTCTTCAATTCTAGGTGCA
ATTAACTTCATTACTACAATTATTAACATGAAACCCCCAGCTATTTCACAATACCAAACC
CCCTTGTTTGTATGGGCTGTACTTGTAACAGCGGTGCTGCTCCTGCTTTCCTTACCCGTT
CTAGCTGCCGGCATTACAATACTACTAACAGATCGAAACCTAAATACCACATTCTTTGAC
CCTGCGGGCGGGGGAGATCCCATCCTATATCAGCACTTATTTTGATTCTTTGGTCACCCA
GAAGTATACATCCTAATTTTACCTGGATTTGGCATGATTTCACACATCGTAGCCTACTAT
GCAGGCAAAAAAGAACCCTTCGGCTACATAGGAATAGTCTGAGCTATAATGGCCATCGGT
CTCCTGGGCTTCATCGTATGAGCACATCACATGTTTACAGTCGGGATAGACGTAGATACT
CGCGCTTACTTTACATCCGCAACAATAATTATTGCTATTCCAACAGGAGTAAAAGTATTT
AGCTGATTAGCTACGCTTCATGGGGGGTCAATCAAATGAGAAACACCCCTACTATGAGCC
CTGGGTTTTATTTTTTTATTTACTGTTGGGGGCCTAACAGGAATTGTTTTAGCCAACTCA
TCCATTGACATTGTTCTTCATGATACCTATTACGTAGTTGCCCACTTCCACTACGTTTTA
TCAATGGGAGCTGTCTTTGCTATTATGGGAGCATTCGTACATTGATTCCCACTATTCTCA
GGGTACACCCTGCACAGCACATGAACAAAAATTCACTTCGGAGTTATATTTGCCGGAGTA
AATCTAACCTTCTTCCCGCAACACTTCCTAGGATTAGCCGGCATGCCACGACGATACTCT
GACTACCCAGATGCCTATACCCTATGAAATACTGTCTCTTCAATTGGCTCCCTCGTATCC
TTAATCGCCGTAATTATGTTCCTGTTTATTTTATGAGAAGCTTTCACTGCTAAACGAGAA
GTTCTAGCAGTAGAACTTACACCCACAAACTCCGAATGACTCCATGGATGCCCTCCTCCA
TACCACACATTTGAAGAACCAGCATTCGTACAAGTTCAGACAAATTAACGAGAAAGGAAG
GAATTGAACCCCCGTAAACTAGTTTCAAGCCAGTCACATAACCACTCTGTCACTTTCTTC
TATAAAAAAAAA------------------------------------------------
------------------------------------------------------------
------------------------------------------------------------
------------------------------------------------------------
------------------------------------------------------------
------------------------------------------------------------
------------------------------------------------------------
------------------------------------------------------------
------------------------------------------------------------
------------------------------------------------------------
------------------------------------------------------------
------------------------------------------------------------
------------------------------------------------------------
------------------------------------------------------------
------------------------------------------------------------
------------------------------------------------------------
------------------------------------------------------------
------------------------------------------------------------
------------------------------------------------------------
------------------------------------------------------------
------------------------------------------------------------
------------------------------------------------------------
------------------------------------------------------------
------------------------------------------------------------
------------------------------------------------------------
------------------------------------------------------------
------------------------------------------------------------
------------------------------------------------------------
------------------------------------------------------------
------------------------------------------------------------
------------------------------------------------------------
------------------------------------------------------------
------------------------------------------------------------
------------------------------------------------------------
------------------------------------------------------------
------------------------------------------------------------
------------------------------------------------------------
------------------------------------------------------------
------------------------------------------------------------
------------------------------------------------------------
------------------------------------------------------------
------------------------------------------------------------
------------------------------------------------------------
------------------------------------------------------------
------------------------------------------------------------
------------------------------------------------------------
------------------------------------------------------------
------------------------------------------------------------
------------------------------------------------------------
------------------------------------------------------------
------------------------------------------------------------
------------------------------------------------------------
------------------------------------------------------------
------------------------------------------------------------
------------------------------------------------------------
------------------------------------------------------------
------------------------------------------------------------
------------------------------------------------------------
------------------------------------------------------------
------------------------------------------------------------
------------------------------------------------------------
------------------------------------------------------------
------------------------------------------------------------
------------------------------------------------------------
------------------------------------------------------------
------------------------------------------------------------
------------------------------------------------------------
------------------------------------------------------------
------------------------------------------------------------
------------------------------------------------------------
------------------------------------------------------------
------------------------------------------------------------
------------------------------------------------------------
------------------------------------------------------------
------------------------------------------------------------
------------------------------------------------------------
------------------------------------------------------------
------------------------------------------------------------
------------------------------------------------------------
------------------------------------------------------------
------------------------------------------------------------
------------------------------------------------------------
------------------------------------------------------------
------------------------------------------------------------
------------------------------------------------------------
------------------------------------------------------------
------------------------------------------------------------
------------------------------------------------------------
------------------------------------------------------------
------------------------------------------------------------
------------------------------------------------------------
------------------------------------------------------------
------------------------------------------------------------
------------------------------------------------------------
------------------------------------------------------------
------------------------------------------------------------
------------------------------------------------------------
------------------------------------------------------------
------------------------------------------------------------
------------------------------------------------------------
------------------------------------------------------------
------------------------------------------------------------
------------------------------------------------------------
------------------------------------------------------------
------------------------------------------------------------
------------------------------------------------------------
------------------------------------------------------------
------------------------------------------------------------
------------------------------------------------------------
------------------------------------------------------------
------------------------------------------------------------
------------------------------------------------------------
------------------------------------------------------------
------------------------------------------------------------
------------------------------------------------------------
------------------------------------------------------------
------------------------------------------------------------
------------------------------------------------------------
------------------------------------------------------------
------------------------------------------------------------
------------------------------------------------------------
------------------------------------------------------------
------------------------------------------------------------
------------------------------------------------------------
------------------------------------------------------------
------------------------------------------------------------
------------------------------------------------------------
------------------------------------------------------------
------------------------------------------------------------
------------------------------------------------------------
------------------------------------------------------------
------------------------------------------------------------
------------------------------------------------------------
------------------------------------------------------------
------------------------------------------------------------
------------------------------------------------------------
------------------------------------------------------------
------------------------------------------------------------
------------------------------------------------------------
------------------------------------------------------------
------------------------------------------------------------
------------------------------------------------------------
------------------------------------------------------------
------------------------------------------------------------
------------------------------------------------------------
------------------------------------------------------------
------------------------------------------------------------
------------------------------------------------------------
------------------------------------------------------------
------------------------------------------------------------
------------------------------------------------------------
------------------------------------------------------------
------------------------------------------------------------
------------------------------------------------------------
------------------------------------------------------------
------------------------------------------------------------
------------------------------------------------------------
--------------------------------------------
>TR5076|c0_g1_i1
------------------------------------------------------------
--------------------CCTGACTTTACTATATGCTTTAACCCAAATTATACATGCA
AGTATCCGCACCCCCGTGAGAATGCCCTCAATCCCCCGCCCGGGGACGAGGAGCTGGCAT
CAGGCACATTCCAATTGCCCAAGACGCCTTGCTTAGCCACACCCCCAAGGGAATTCAGCA
GTAATAAACATTAAGCCATAAGTGAAAGCTTGACTTAATTAGGGTTAAGAGGGTCGGTAA
AATTCGTGCCAGCCACCGCGGTTATACGAAAGACCCTAGTTTATAAACACGGCGTAAAGG
GTGGTTAGAGGATAAGTAAAATAAAGCCAAAGACTCCCTAAGCCGTCATACGCTCACGGG
AGCACGAAGTCCAAACACGAAAGTAGCTTTACCAAATATGCCCGACTCCACGAAAGCTGG
GGGACAAACTGGGATTAGATACCCCACTATGCCCAGCCCTAAACCTAGATAACATCTTAC
GAAACTATCCGCCAGGGGACTACAAGCACAGCTTAAAACCCAAAGGACTTGGCGGTGCCT
CAGATCCACCTAGAGGAGCCTGTTCTAGAACCGATAACCCCCGTTAAACCTCACCACCCC
TTGTTTTCCCCGCCTATATACCGCCGTCGCCAGCTTACCCTGTGAAGGCCCAACAGTAAG
CAAAATGGGCTCAGCCCTAAACGTCAGGTCGAGGTGTAGCGTACGAGGTGGGAAGAAATG
GGCTACATTTTCTACCACAGAACACTACGAATAGTGCCCTGAAACATGGCACCTGAAGGA
GGATTTAGTAGTAAAAAGCAAATAGAGTGTCCTTTTGAATTAGGCTCTGAGGCGCGCACA
CACCGCCCGTCACTCTCCCCTTCCTATTAAACCTATCAACGTATCTAATCTCAAATTCAA
AACCACGGGGAGGCAAGTCGTAACATGGTAAGTGTACCGGAAGGTGCACTTGGAATAACC
AGGATGTGGCTGAGATAGCTAAGCATCTCCCTTACACCGAGAAGACATCCATGCAAGTTG
GATCATCCTGAGCTAAACAGCTAGCTTTAACACCAAGACTCCAACAACAACATCCAAAAA
TACTTACTAAACCCAAAACTCGTAAATAAAACATTTTTCCGCCCCAGTATGAGTGACAGA
AAAGGCCAAATTAAAGCAATAAAAAGTACCGCAAGGGAAAGCTGAAAGAGAAATGAAACA
AACCATCTAAGCCCAACAAAGCAGAGACTAGCCCTCGTACCTTTTGCATCATGATTTAGC
CAGCCATCCTGAGCAAAGAGTACTTTAGTTCAAAGCCCCGAAACTAGGTGAGCTACCCCG
AGACAGCCTATTAGGGCCAACCCTTCTCTGTGGCAAAAGAGTGGGAAGATCTCTGGGTAG
AGGTGACAGACCTACCGAACCTAGTTATAGCTGGTTGCCTAAAAAATGGATAGAAGTTCA
GCCTCGTGCTCCTCAGCCCACAATAAGTACCACTAATTAATGAATACGAGAAATATACGA
GAGTTAGTCAAAGGGGGTACAGCCCCTTTGACAAGGAACACAACCCTATTCAGGAGGTTA
AAGATTATACTAAATAAGATTACTGCTTCAGTGGGCCTAAAAGCAGCCATCTGAACAGAA
AGCGTTAAAGCTCAAGCAGCCCAAAAATCTATTATCCAAATAACATCTCCTAAACCCCTA
ACCCTATTAGGCCTTTCTATGCTAACATAGAAGTGATACTGCTAAAATGAGTAATAAGAA
GAGCCCACTCTTCTCCTGGCCCATGTGTAATCTAGATCGGACCATCCACTAGACATTAAC
GAACCCACCTAAAGAGAGTAATGTGATTAAAAATAAAATCAAGAAATAGCCACAATTAAA
AATCGTTAACCCCACACTGGAGTGCCACAAGGAAAGACTAAAAGAAAGGGAAGGAACTCG
GCAAACATAAGCCTCGCCTGTTTACCAAAAACATCGCCTCCTGCAAAAATCAACATATAG
GAGGTCCTGCCTGCCCAGTGACTAAAAGTTAAACGGCCGCGGTATTTTGACCGTGCAAAG
GTAGCGCAATCACTTGTCTTTTAATTGAAGACCTGTATGAATGGTGGAACGAGGGCTTAA
CTGTCTCCCCCCTCTGGTCAATGAAATTGATCTGCCCGTGCAGAAGCGGGCATAATTATG
CAAGACGAGAAGACCCTTTGGAGCTTAAGATAAAAGACCAACTATGTCAAAAGTCCTAAA
AAAGACTAAACCAAGTAGCACTGGTCCCAATCTTCGGTTGGGGTGACCACGGGAGAAAAC
AAAGCTCCCACGAGGACTGGGGAAACCCCCAAAACTAAGAGAGACATCTCTAGTGCACAG
AACATCTGACCAAAAAGATCCGGCTATATGCCGACCAACGGACCAAGTTACCCTAGGGAT
AACAGCGCAATCCTCTTCCAGAGTCCATATCGACAAGAGGGTTTACGACCTCGATGTTGG
ATCAGGATATCCTAATGGTGCAGCCGCTATTAAGGGTTCGTTTGTTCAACGATTAAAATC
CTACGTGATCTGAGTTCAGACCGGAGCAATCCAGGTCAGTTTCTATCTGCAATGCTATTT
TTCCTAGTACGAAAGGACCGGAAAAACGGGGCCCATGCCTTAAACACGCCCCATCCTAAC
TTAATGAAAACAACTAAATTAAATAAAAGGTGAAGCACAACTAACCAGTCAAGATAAGAC
CTTACTAAAAAAAAAA--------------------------------------------
------------------------------------------------------------
------------------------------------------------------------
------------------------------------------------------------
------------------------------------------------------------
------------------------------------------------------------
------------------------------------------------------------
------------------------------------------------------------
------------------------------------------------------------
------------------------------------------------------------
------------------------------------------------------------
------------------------------------------------------------
------------------------------------------------------------
------------------------------------------------------------
------------------------------------------------------------
------------------------------------------------------------
------------------------------------------------------------
------------------------------------------------------------
------------------------------------------------------------
------------------------------------------------------------
------------------------------------------------------------
------------------------------------------------------------
------------------------------------------------------------
------------------------------------------------------------
------------------------------------------------------------
------------------------------------------------------------
------------------------------------------------------------
------------------------------------------------------------
------------------------------------------------------------
------------------------------------------------------------
------------------------------------------------------------
------------------------------------------------------------
------------------------------------------------------------
------------------------------------------------------------
------------------------------------------------------------
------------------------------------------------------------
------------------------------------------------------------
------------------------------------------------------------
------------------------------------------------------------
------------------------------------------------------------
------------------------------------------------------------
------------------------------------------------------------
------------------------------------------------------------
------------------------------------------------------------
------------------------------------------------------------
------------------------------------------------------------
------------------------------------------------------------
------------------------------------------------------------
------------------------------------------------------------
------------------------------------------------------------
------------------------------------------------------------
------------------------------------------------------------
------------------------------------------------------------
------------------------------------------------------------
------------------------------------------------------------
------------------------------------------------------------
------------------------------------------------------------
------------------------------------------------------------
------------------------------------------------------------
------------------------------------------------------------
------------------------------------------------------------
------------------------------------------------------------
------------------------------------------------------------
------------------------------------------------------------
------------------------------------------------------------
------------------------------------------------------------
------------------------------------------------------------
------------------------------------------------------------
------------------------------------------------------------
------------------------------------------------------------
------------------------------------------------------------
------------------------------------------------------------
------------------------------------------------------------
------------------------------------------------------------
------------------------------------------------------------
------------------------------------------------------------
------------------------------------------------------------
------------------------------------------------------------
------------------------------------------------------------
------------------------------------------------------------
------------------------------------------------------------
------------------------------------------------------------
------------------------------------------------------------
------------------------------------------------------------
------------------------------------------------------------
------------------------------------------------------------
------------------------------------------------------------
------------------------------------------------------------
------------------------------------------------------------
------------------------------------------------------------
------------------------------------------------------------
------------------------------------------------------------
------------------------------------------------------------
------------------------------------------------------------
------------------------------------------------------------
------------------------------------------------------------
------------------------------------------------------------
------------------------------------------------------------
------------------------------------------------------------
------------------------------------------------------------
------------------------------------------------------------
------------------------------------------------------------
------------------------------------------------------------
------------------------------------------------------------
------------------------------------------------------------
------------------------------------------------------------
------------------------------------------------------------
------------------------------------------------------------
------------------------------------------------------------
------------------------------------------------------------
------------------------------------------------------------
------------------------------------------------------------
------------------------------------------------------------
------------------------------------------------------------
------------------------------------------------------------
------------------------------------------------------------
------------------------------------------------------------
------------------------------------------------------------
------------------------------------------------------------
------------------------------------------------------------
------------------------------------------------------------
------------------------------------------------------------
------------------------------------------------------------
------------------------------------------------------------
------------------------------------------------------------
------------------------------------------------------------
------------------------------------------------------------
------------------------------------------------------------
------------------------------------------------------------
------------------------------------------------------------
------------------------------------------------------------
------------------------------------------------------------
------------------------------------------------------------
------------------------------------------------------------
------------------------------------------------------------
------------------------------------------------------------
------------------------------------------------------------
------------------------------------------------------------
------------------------------------------------------------
------------------------------------------------------------
------------------------------------------------------------
------------------------------------------------------------
------------------------------------------------------------
------------------------------------------------------------
------------------------------------------------------------
------------------------------------------------------------
------------------------------------------------------------
------------------------------------------------------------
------------------------------------------------------------
------------------------------------------------------------
------------------------------------------------------------
------------------------------------------------------------
------------------------------------------------------------
------------------------------------------------------------
------------------------------------------------------------
------------------------------------------------------------
------------------------------------------------------------
------------------------------------------------------------
------------------------------------------------------------
------------------------------------------------------------
------------------------------------------------------------
------------------------------------------------------------
------------------------------------------------------------
------------------------------------------------------------
------------------------------------------------------------
------------------------------------------------------------
------------------------------------------------------------
------------------------------------------------------------
------------------------------------------------------------
------------------------------------------------------------
------------------------------------------------------------
------------------------------------------------------------
------------------------------------------------------------
------------------------------------------------------------
------------------------------------------------------------
------------------------------------------------------------
------------------------------------------------------------
------------------------------------------------------------
------------------------------------------------------------
------------------------------------------------------------
------------------------------------------------------------
------------------------------------------------------------
------------------------------------------------------------
------------------------------------------------------------
------------------------------------------------------------
------------------------------------------------------------
------------------------------------------------------------
------------------------------------------------------------
------------------------------------------------------------
------------------------------------------------------------
------------------------------------------------------------
------------------------------------------------------------
------------------------------------------------------------
------------------------------------------------------------
------------------------------------------------------------
------------------------------------------------------------
------------------------------------------------------------
------------------------------------------------------------
------------------------------------------------------------
------------------------------------------------------------
------------------------------------------------------------
------------------------------------------------------------
------------------------------------------------------------
------------------------------------------------------------
------------------------------------------------------------
------------------------------------------------------------
------------------------------------------------------------
------------------------------------------------------------
------------------------------------------------------------
------------------------------------------------------------
------------------------------------------------------------
------------------------------------------------------------
------------------------------------------------------------
------------------------------------------------------------
------------------------------------------------------------
------------------------------------------------------------
------------------------------------------------------------
------------------------------------------------------------
------------------------------------------------------------
------------------------------------------------------------
------------------------------------------------------------
------------------------------------------------------------
------------------------------------------------------------
------------------------------------------------------------
------------------------------------------------------------
------------------------------------------------------------
------------------------------------------------------------
------------------------------------------------------------
------------------------------------------------------------
--------------------------------------------
>C_TR5076|c1_g1_i1
------------------------------------------------------------
------------------------------------------------------------
------------------------------------------------------------
------------------------------------------------------------
------------------------------------------------------------
------------------------------------------------------------
------------------------------------------------------------
------------------------------------------------------------
------------------------------------------------------------
------------------------------------------------------------
------------------------------------------------------------
------------------------------------------------------------
------------------------------------------------------------
------------------------------------------------------------
------------------------------------------------------------
------------------------------------------------------------
------------------------------------------------------------
------------------------------------------------------------
------------------------------------------------------------
------------------------------------------------------------
------------------------------------------------------------
------------------------------------------------------------
------------------------------------------------------------
------------------------------------------------------------
------------------------------------------------------------
------------------------------------------------------------
------------------------------------------------------------
------------------------------------------------------------
------------------------------------------------------------
------------------------------------------------------------
------------------------------------------------------------
------------------------------------------------------------
------------------------------------------------------------
------------------------------------------------------------
------------------------------------------------------------
------------------------------------------------------------
------------------------------------------------------------
------------------------------------------------------------
------------------------------------------------------------
------------------------------------------------------------
------------------------------------------------------------
------------------------------------------------------------
------------------------------------------------------------
------------------------------------------------------------
------------------------------------------------------------
--------------------------------------------CCAGTCAAGATAAGAC
CTTACTAAGGTGGCAGAGCCCGGCAATTGCAAAAGGCCTAAGCCCTTTAGACCGGAGGTT
CAAATCCTCCCCTTAGTTATGCTAACTCTACTTATAACACACTTAATTAATCCCCTGGCC
TACGTAATTCCTGTGCTCCTAGCAGTAGCTTTCCTTACACTAATTGAGCGAAAAGTATTA
GGCTATATACAGCACCGAAAAGGCCCAAACGTGGTGGGCCCCTACGGATTACTACAACCA
ATTGCAGATGGCGTAAAACTATTTATTAAAGAACCGGTTCGACCATCCACCTCCTCTCCC
TTCCTTTTTCTTGCCACCCCAATACTTGCTCTAACCCTAGCCCTTACCCTCTGAGCCCCC
ATACCAATCCCTCATCCAGTAACAAACCTAAACTTAGGTGTCCTATTTATCCTAGCCCTC
TCTAGCCTAGCTGTTTACTCAATTCTTGGCTCAGGATGAGCATCCAATTCAAAATATGCC
CTCATCGGCGCTCTTCGTGCTGTAGCCCAAACAATCTCTTACGAGGTAAGCCTTGGCTTA
ATTCTCCTCTCTGTAATTATGCTTTCAGGGGGTTTCACTCTACAAATGTTTAACATAACA
CAAGAAGCTATCTGACTCCTACTCCCAGCTTGGCCAATAGCAGCAATATGATACATCTCC
ACCCTGGCAGAAACTAACCGAGCCCCCTTCGACCTGACCGAAGGCGAATCAGAACTAGTG
TCAGGTTTCAACGTAGAGTACGCTGGAGGGCCATTCACACTATTTTTTCTAGCCGAATAC
GCCAACATTCTTCTCATAAATACCCTGTCAGCCATCCTATTCCTAGGAGCATCCCATGTC
CTCCTAACCCCTGAACTAACCTCAACCAATATTATAACAAAAGCCGCACTCCTCTCAATC
CTATTTTTATGAGTGCGAGCCTCTTACCCCCGATTCCGATATGATCAACTAATACATCTA
GTATGAAAAAACTTCCTACCCTTAACCCTAGCTCTCATCCTATTACACATTGCCCTACCA
ATCGCATTTGCGGGTCTTCCCCCACAATAACTACGGAACCGTGCCTGAATGCCCAAGGAC
CACTTTGATAGAGTGACTCACGGAGGCTAAAATCCTCCCGGCTCCTATGGAAAGAAGGGA
TTCGAACCCATATCCCAGAGATCAAAACTCCAAGTGTTCCCATTACACCACTTTCCAGTA
AGATCAGCTAATATAAGCTTTTGGGCCCATACCCCAAAAATGTAGGTTAAACTCCTTCTC
TTACTAATGAATCCCTACGTTCTAGCCATTTTCCTATCAAGTCTGGGCTTAGGTACAACA
CTAACTTTTGCTAGCTCCCATTGACTCCTAGCCTGAATAGGGTTAGAAATCAACACCCTA
GCCATCCTCCCATTGATAGCCCAACAACACCACCCCCGATCAGTAGAAGCTACCACTAAA
TATTTTCTAGCCCAAGCAACTGCAGCAGCTACTATCCTCTTTGCAAGCATAACAAACGCA
TGAATTATAGGAGAATGAAATATTACCCATATGTCCCACCCAGCCGCTACCATTATAATT
ACAACAGCATTAGCCATAAAAGTAGGATTAGCACCAATGCATTTCTGATTACCCCCCGTG
CTCCAAGGACTAGACCTTACCACAGGACTAATTATGGCAACATGACAGAAACTAGCACCA
TTCGCCCTACTGATTCAAGTAGCCCCAACTACACATCCAACACTACTAATACTCCTCGGG
CTCCTCTCCACTGTAATCGGAGGCTGAGGGGGAATAAACCAAACTCAACTACGAAAAATA
CTAGCTTACTCATCAATCGCTCACCTAGGATGAATAATTATCGTAATCCAATTTATACCC
CAATTAACCGCCCTAACCCTAAGCATCTATATTATTATAACCTCCGCAGCATTCCTGACG
TTTAAACTACTCCTAAGCACAAAAATCAATATACTAGCACTAGCCTGGTCCAAAACCCCA
ATTATTACAGCAACCACTGCCCTGATTCTCCTCTCCCTAGGTGGCCTCCCCCCACTAACA
GGATTTATGCCAAAATGACTAATTCTACAAGAACTAACAAAACAAGAACTACCCCTCACC
GCAACAATCCTTGCCTTAACCGCCCTACTAAGCCTATACTTTTACCTACGCCTATGTTAC
GCCATAACCCTAACAATCGCCCCAAGCATAAACAATGCTACAACCCCATGACGCCTAACA
AATACACAAACAACATTACCATTAGCCATCTCCACAACCCTGACCCTAGCACTCCTCCCA
CTAACCCCAGCTATTCAAGCACTAGTCTACTAAAAAAAAAAAAAAAA-------------
------------------------------------------------------------
------------------------------------------------------------
------------------------------------------------------------
------------------------------------------------------------
------------------------------------------------------------
------------------------------------------------------------
------------------------------------------------------------
------------------------------------------------------------
------------------------------------------------------------
------------------------------------------------------------
------------------------------------------------------------
------------------------------------------------------------
------------------------------------------------------------
------------------------------------------------------------
------------------------------------------------------------
------------------------------------------------------------
------------------------------------------------------------
------------------------------------------------------------
------------------------------------------------------------
------------------------------------------------------------
------------------------------------------------------------
------------------------------------------------------------
------------------------------------------------------------
------------------------------------------------------------
------------------------------------------------------------
------------------------------------------------------------
------------------------------------------------------------
------------------------------------------------------------
------------------------------------------------------------
------------------------------------------------------------
------------------------------------------------------------
------------------------------------------------------------
------------------------------------------------------------
------------------------------------------------------------
------------------------------------------------------------
------------------------------------------------------------
------------------------------------------------------------
------------------------------------------------------------
------------------------------------------------------------
------------------------------------------------------------
------------------------------------------------------------
------------------------------------------------------------
------------------------------------------------------------
------------------------------------------------------------
------------------------------------------------------------
------------------------------------------------------------
------------------------------------------------------------
------------------------------------------------------------
------------------------------------------------------------
------------------------------------------------------------
------------------------------------------------------------
------------------------------------------------------------
------------------------------------------------------------
------------------------------------------------------------
------------------------------------------------------------
------------------------------------------------------------
------------------------------------------------------------
------------------------------------------------------------
------------------------------------------------------------
------------------------------------------------------------
------------------------------------------------------------
------------------------------------------------------------
------------------------------------------------------------
------------------------------------------------------------
------------------------------------------------------------
------------------------------------------------------------
------------------------------------------------------------
------------------------------------------------------------
------------------------------------------------------------
------------------------------------------------------------
------------------------------------------------------------
------------------------------------------------------------
------------------------------------------------------------
------------------------------------------------------------
------------------------------------------------------------
------------------------------------------------------------
------------------------------------------------------------
------------------------------------------------------------
------------------------------------------------------------
------------------------------------------------------------
------------------------------------------------------------
------------------------------------------------------------
------------------------------------------------------------
------------------------------------------------------------
------------------------------------------------------------
------------------------------------------------------------
------------------------------------------------------------
------------------------------------------------------------
------------------------------------------------------------
------------------------------------------------------------
------------------------------------------------------------
------------------------------------------------------------
------------------------------------------------------------
------------------------------------------------------------
------------------------------------------------------------
------------------------------------------------------------
------------------------------------------------------------
------------------------------------------------------------
------------------------------------------------------------
------------------------------------------------------------
------------------------------------------------------------
------------------------------------------------------------
------------------------------------------------------------
------------------------------------------------------------
------------------------------------------------------------
------------------------------------------------------------
------------------------------------------------------------
------------------------------------------------------------
------------------------------------------------------------
------------------------------------------------------------
------------------------------------------------------------
------------------------------------------------------------
------------------------------------------------------------
------------------------------------------------------------
------------------------------------------------------------
------------------------------------------------------------
------------------------------------------------------------
------------------------------------------------------------
------------------------------------------------------------
------------------------------------------------------------
------------------------------------------------------------
------------------------------------------------------------
------------------------------------------------------------
------------------------------------------------------------
------------------------------------------------------------
------------------------------------------------------------
------------------------------------------------------------
------------------------------------------------------------
------------------------------------------------------------
------------------------------------------------------------
------------------------------------------------------------
------------------------------------------------------------
------------------------------------------------------------
------------------------------------------------------------
------------------------------------------------------------
------------------------------------------------------------
------------------------------------------------------------
------------------------------------------------------------
------------------------------------------------------------
------------------------------------------------------------
------------------------------------------------------------
------------------------------------------------------------
------------------------------------------------------------
------------------------------------------------------------
------------------------------------------------------------
------------------------------------------------------------
------------------------------------------------------------
------------------------------------------------------------
------------------------------------------------------------
------------------------------------------------------------
------------------------------------------------------------
------------------------------------------------------------
------------------------------------------------------------
------------------------------------------------------------
------------------------------------------------------------
------------------------------------------------------------
------------------------------------------------------------
------------------------------------------------------------
------------------------------------------------------------
------------------------------------------------------------
------------------------------------------------------------
------------------------------------------------------------
------------------------------------------------------------
------------------------------------------------------------
------------------------------------------------------------
------------------------------------------------------------
------------------------------------------------------------
------------------------------------------------------------
------------------------------------------------------------
------------------------------------------------------------
------------------------------------------------------------
------------------------------------------------------------
------------------------------------------------------------
------------------------------------------------------------
------------------------------------------------------------
------------------------------------------------------------
------------------------------------------------------------
------------------------------------------------------------
------------------------------------------------------------
------------------------------------------------------------
------------------------------------------------------------
------------------------------------------------------------
------------------------------------------------------------
------------------------------------------------------------
------------------------------------------------------------
------------------------------------------------------------
------------------------------------------------------------
------------------------------------------------------------
------------------------------------------------------------
------------------------------------------------------------
--------------------------------------------
>C_TR27155|c0_g1_i1
------------------------------------------------------------
------------------------------------------------------------
------------------------------------------------------------
------------------------------------------------------------
------------------------------------------------------------
------------------------------------------------------------
------------------------------------------------------------
------------------------------------------------------------
------------------------------------------------------------
------------------------------------------------------------
------------------------------------------------------------
------------------------------------------------------------
------------------------------------------------------------
------------------------------------------------------------
------------------------------------------------------------
------------------------------------------------------------
------------------------------------------------------------
------------------------------------------------------------
------------------------------------------------------------
------------------------------------------------------------
------------------------------------------------------------
------------------------------------------------------------
------------------------------------------------------------
------------------------------------------------------------
------------------------------------------------------------
------------------------------------------------------------
------------------------------------------------------------
------------------------------------------------------------
------------------------------------------------------------
------------------------------------------------------------
------------------------------------------------------------
------------------------------------------------------------
------------------------------------------------------------
------------------------------------------------------------
------------------------------------------------------------
------------------------------------------------------------
------------------------------------------------------------
------------------------------------------------------------
------------------------------------------------------------
------------------------------------------------------------
------------------------------------------------------------
------------------------------------------------------------
------------------------------------------------------------
------------------------------------------------------------
------------------------------------------------------------
------------------------------------------------------------
------------------------------------------------------------
------------------------------------------------------------
------------------------------------------------------------
------------------------------------------------------------
------------------------------------------------------------
------------------------------------------------------------
------------------------------------------------------------
------------------------------------------------------------
------------------------------------------------------------
------------------------------------------------------------
------------------------------------------------------------
------------------------------------------------------------
------------------------------------------------------------
------------------------------------------------------------
------------------------------------------------------------
------------------------------------------------------------
------------------------------------------------------------
------------------------------------------------------------
------------------------------------------------------------
------------------------------------------------------------
------------------------------------------------------------
------------------------------------------------------------
------------------------------------------------------------
------------------------------------------------------------
------------------------------------------------------------
------------------------------------------------------------
------------------------------------------------------------
------------------------------------------------------------
------------------------------------------------------------
------------------------------------------------------------
------------------------------------------------------------
------------------------------------------------------------
------------------------------------------------------------
------------------------------------------------------------
------------------------------------------------------------
------------------------------------------------------------
------------------------------------------------------------
------------------------------------------------------------
------------------------------------------------------------
------------------------------------------------------------
------------------------------------------------------------
------------------------------------------------------------
------------------------------------------------------------
------------------------------------------------------------
------------------------------------------------------------
------------------------------------------------------------
------------------------------------------------------------
------------------------------------------------------------
------------------------------------------------------------
------------------------------------------------------------
------------------------------------------------------------
------------------------------------------------------------
------------------------------------------------------------
------------------------------------------------------------
------------------------------------------------------------
------------------------------------------------------------
------------------------------------------------------------
------------------------------------------------------------
------------------------------------------------------------
------------------------------------------------------------
------------------------------------------------------------
------------------------------------------------------------
------------------------------------------------------------
------------------------------------------------------------
------------------------------------------------------------
------------------------------------------------------------
------------------------------------------------------------
------------------------------------------------------------
------------------------------------------------------------
------------------------------------------------------------
------------------------------------------------------------
------------------------------------------------------------
------------------------------------------------------------
------------------------------------------------------------
------------------------------------------------------------
------------------------------------------------------------
------------------------------------------------------------
------------------------------------------------------------
------------------------------------------------------------
------------------------------------------------------------
------------------------------------------------------------
------------------------------------------------------------
------------------------------------------------------------
------------------------------------------------------------
------------------------------------------------------------
------------------------------------------------------------
------------------------------------------------------------
------------------------------------------------------------
------------------------------------------------------------
------------------------------------------------------------
------------------------------------------------------------
------------------------------------------------------------
------------------------------------------------------------
------------------------------------------------------------
------------------------------------------------------------
------------------------------------------------------------
------------------------------------------------------------
------------------------------------------------------------
------------------------------------------------------------
------------------------------------------------------------
------------------------------------------------------------
------------------------------------------------------------
------------------------------------------------------------
------------------------------------------------------------
------------------------------------------------------------
------------------------------------------------------------
------------------------------------------------------------
------------------------------------------------------------
------------------------------------------------------------
------------------------------------------------------------
------------------------------------------------------------
------------------------------------------------------------
------------------------------------------------------------
------------------------------------------------------------
------------------------------------------------------------
------------------------------------------------------------
------------------------------------------------------------
------------------------------------------------------------
------------------------------------------------------------
------------------------------------------------------------
------------------------------------------------------------
------------------------------------------------------------
------------------------------------------------------------
------------------------------------------------------------
------------------------------------------------------------
------------------------------------------------------------
------------------------------------------------------------
------------------------------------------------------------
------------------------------------------------------------
------------------------------------------------------------
------------------------------------------------------------
------------------------------------------------------------
------------------------------------------------------------
------------------------------------------------------------
------------------------------------------------------------
------------------------------------------------------------
------------------------------------------------------------
------------------------------------------------------------
------------------------------------------------------------
------------------------------------------------------------
------------------------------------------------------------
------------------------------------------------------------
------------------------------------------------------------
------------------------------------------------------------
------------------------------------------------------------
------------------------------------------------------------
------------------------------------------------------------
------------------------------------------------------------
------------------------------------------------------------
------------------------------------------------------------
------------------------------------------------------------
------------------------------------------------------------
------------------------------------------------------------
------------------------------------------------------------
------------------------------------------------------------
------------------------------------------------------------
------------------------------------------------------------
------------------------------------------------------------
------------------------------------------------------------
------------------------------------------------------------
------------------------------------------------------------
------------------------------------------------------------
------------------------------------------------------------
------------------------------------------------------------
------------------------------------------------------------
------------------------------------------------------------
------------------------------------------------------------
------------------------------------------------------------
------------------------------------------------------------
------------------------------------------------------------
------------------------------------------------------------
------------------------------------------------------------
------------------------------------------------------------
------------------------------------------------------------
------------------------------------------------------------
------------------------------------------------------------
------------------------------------------------------------
------------------------------------------------------------
------------------------------------------------------------
------------------------------------------------------------
------------------------------------------------------------
------------------------------------------------------------
------------------------------------------------------------
------------------------------------------------------------
------------------------------------------------------------
------------------------------------------------------------
------------------------------------------------------------
------------------------------------------------------------
------------------------------------------------------------
------------------------------------------------------------
------------------------------------------------------------
------------------------------------------------------------
------------------------------------------------------------
------------------------------------------------------------
------------------------------------------------------------
------------------------------------------------------------
------------------------------------------------------------
------------------------------------------------------------
------------------------------------------------------------
------------------------------------------------------------
------------------------------------------------------------
------------------------------------------------------------
------------------------------------------------------------
------------------------------------------------------------
------------------------------------------------------------
------------------------------------------------------------
------------------------------------------------------------
------------------------------------------------------------
------------------------------------------------------------
------------------------------------------------------------
------------------------------------------------------------
-----------------TCTTAAACCCATTAGCAGGTTGACTAGAAAATAAGTTAATGAA
CTAA--CTGCCCTAGTAGCTTAGCATTTAAAGCACCGGTCTTGTAATCCGGAAATCGAAG
GTTAAAATCCTTCCTAGTGCCAGAAAAGAGAGATTTCAACTCCCACCCCTAACTCCCAAA
GCTAGGATTCTAAACTAAACTATTTTCTGCAAGGCACACGCACTAGGACATAATACATAA
TATGCATTAGTACATTATGGTGTTAATACATAATATGTATATAGTACATTATGGTGTTAA
TACA--------------------------------------------------------
------------------------------------------------------------
------------------------------------------------------------
------------------------------------------------------------
------------------------------------------------------------
------------------------------------------------------------
------------------------------------------------------------
------------------------------------------------------------
------------------------------------------------------------
------------------------------------------------------------
------------------------------------------------------------
------------------------------------------------------------
------------------------------------------------------------
--------------------------------------------
>TR31601|c0_g1_i1
------------------------------------------------------------
------------------------------------------------------------
------------------------------------------------------------
------------------------------------------------------------
------------------------------------------------------------
------------------------------------------------------------
------------------------------------------------------------
------------------------------------------------------------
------------------------------------------------------------
------------------------------------------------------------
------------------------------------------------------------
------------------------------------------------------------
------------------------------------------------------------
------------------------------------------------------------
------------------------------------------------------------
------------------------------------------------------------
------------------------------------------------------------
------------------------------------------------------------
------------------------------------------------------------
------------------------------------------------------------
------------------------------------------------------------
------------------------------------------------------------
------------------------------------------------------------
------------------------------------------------------------
------------------------------------------------------------
------------------------------------------------------------
------------------------------------------------------------
------------------------------------------------------------
------------------------------------------------------------
------------------------------------------------------------
------------------------------------------------------------
------------------------------------------------------------
------------------------------------------------------------
------------------------------------------------------------
------------------------------------------------------------
------------------------------------------------------------
------------------------------------------------------------
------------------------------------------------------------
------------------------------------------------------------
------------------------------------------------------------
------------------------------------------------------------
------------------------------------------------------------
------------------------------------------------------------
------------------------------------------------------------
------------------------------------------------------------
------------------------------------------------------------
------------------------------------------------------------
------------------------------------------------------------
------------------------------------------------------------
------------------------------------------------------------
------------------------------------------------------------
------------------------------------------------------------
------------------------------------------------------------
------------------------------------------------------------
------------------------------------------------------------
------------------------------------------------------------
------------------------------------------------------------
------------------------------------------------------------
------------------------------------------------------------
------------------------------------------------------------
------------------------------------------------------------
------------------------------------------------------------
------------------------------------------------------------
------------------------------------------------------------
------------------------------------------------------------
------------------------------------------------------------
------------------------------------------------------------
------------------------------------------------------------
------------------------------------------------------------
------------------------------------------------------------
------------------------------------------------------------
------------------------------------------------------------
------------------------------------------------------------
------------------------------------------------------------
------------------------------------------------------------
------------------------------------------------------------
------------------------------------------------------------
------------------------------------------------------------
------------------------------------------------------------
------------------------------------------------------------
------------------------------------------------------------
------------------------------------------------------------
------------------------------------------------------------
------------------------------------------------------------
------------------------------------------------------------
------------------------------------------------------------
------------------------------------------------------------
------------------------------------------------------------
------------------------------------------------------------
------------------------------------------------------------
------------------------------------------------------------
------------------------------------------------------------
------------------------------------------------------------
------------------------------------------------------------
------------------------------------------------------------
------------------------------------------------------------
------------------------------------------------------------
------------------------------------------------------------
------------------------------------------------------------
------------------------------------------------------------
------------------------------------------------------------
------------------------------------------------------------
------------------------------------------------------------
------------------------------------------------------------
------------------------------------------------------------
------------------------------------------------------------
------------------------------------------------------------
------------------------------------------------------------
------------------------------------------------------------
------------------------------------------------------------
------------------------------------------------------------
------------------------------------------------------------
------------------------------------------------------------
------------------------------------------------------------
------------------------------------------------------------
------------------------------------------------------------
------------------------------------------------------------
---TTGAACCCCCGTAAACTAGTTTCAAGCCAGTCACATAACCACTCTGTCACTTTCTTC
TATAAGGTGCTAGTAAAACAGAACATTACACTGCTTTGTCAAGGCAGAATTGCTGGTTTA
AATCCTGCGCACCTTAAGCTTAATAGCTTAATGGCACATCCCTCACAACTAGGATTCCAA
GACGCGGCCTCGCCTGTAATAGAAGAACTTCTACATTTCCACGACCACGCTCTAATAATT
GTACTACTAATCAGCACTCTAGTCCTATATATTCTCCTTCTGATAGTTTCCACTAAACTA
ACCAACAAGTATATTTTAGACTCACAAGAAATTGAGATCGTATGAACCATCCTACCAGCA
GCAATTCTTATTCTAATTGCCCTCCCCTCTCTTCGAATCCTCTACCTAATAGATGAAGTC
AACGACCCCCACCTAACTGTTAAAGCTATGGGTCATCAATGATACTGAAGCTATGAATAT
ACAGATTATGAAAACTTAGCTTTTGACTCATACATGGTACCAACTCAAGACCTAGCCCCC
GGCCAGTTCCGCCTACTTGAAACCGACCATCGAATAGTTGTCCCAATAGAATCTCCAGTA
CGAATTCTAGTCTCAGCTGAAGACGTACTCCACTCATGGGCCGTTCCCGCCCTAGGAGTA
AAAATAGATGCCGTGCCCGGACGTCTAAATCAGACAGCCTTTATTACCTCCCGCCCTGGG
GTGTTTTACGGACAATGCTCCGAAATCTGCGGAGCTAATCACAGCTTTATGCCAATTGTA
GTTGAAGCCGTTCCACTAGAACATTTTGAGAACTGATCCTCTATTATACTTGAAGACGCC
TAAAAAAAAAAAAAAAAAAAA---------------------------------------
------------------------------------------------------------
------------------------------------------------------------
------------------------------------------------------------
------------------------------------------------------------
------------------------------------------------------------
------------------------------------------------------------
------------------------------------------------------------
------------------------------------------------------------
------------------------------------------------------------
------------------------------------------------------------
------------------------------------------------------------
------------------------------------------------------------
------------------------------------------------------------
------------------------------------------------------------
------------------------------------------------------------
------------------------------------------------------------
------------------------------------------------------------
------------------------------------------------------------
------------------------------------------------------------
------------------------------------------------------------
------------------------------------------------------------
------------------------------------------------------------
------------------------------------------------------------
------------------------------------------------------------
------------------------------------------------------------
------------------------------------------------------------
------------------------------------------------------------
------------------------------------------------------------
------------------------------------------------------------
------------------------------------------------------------
------------------------------------------------------------
------------------------------------------------------------
------------------------------------------------------------
------------------------------------------------------------
------------------------------------------------------------
------------------------------------------------------------
------------------------------------------------------------
------------------------------------------------------------
------------------------------------------------------------
------------------------------------------------------------
------------------------------------------------------------
------------------------------------------------------------
------------------------------------------------------------
------------------------------------------------------------
------------------------------------------------------------
------------------------------------------------------------
------------------------------------------------------------
------------------------------------------------------------
------------------------------------------------------------
------------------------------------------------------------
------------------------------------------------------------
------------------------------------------------------------
------------------------------------------------------------
------------------------------------------------------------
------------------------------------------------------------
------------------------------------------------------------
------------------------------------------------------------
------------------------------------------------------------
------------------------------------------------------------
------------------------------------------------------------
------------------------------------------------------------
------------------------------------------------------------
------------------------------------------------------------
------------------------------------------------------------
------------------------------------------------------------
------------------------------------------------------------
------------------------------------------------------------
------------------------------------------------------------
------------------------------------------------------------
------------------------------------------------------------
------------------------------------------------------------
------------------------------------------------------------
------------------------------------------------------------
------------------------------------------------------------
------------------------------------------------------------
------------------------------------------------------------
------------------------------------------------------------
------------------------------------------------------------
------------------------------------------------------------
------------------------------------------------------------
------------------------------------------------------------
------------------------------------------------------------
------------------------------------------------------------
------------------------------------------------------------
------------------------------------------------------------
------------------------------------------------------------
------------------------------------------------------------
------------------------------------------------------------
------------------------------------------------------------
------------------------------------------------------------
------------------------------------------------------------
------------------------------------------------------------
------------------------------------------------------------
------------------------------------------------------------
------------------------------------------------------------
------------------------------------------------------------
------------------------------------------------------------
------------------------------------------------------------
------------------------------------------------------------
------------------------------------------------------------
------------------------------------------------------------
------------------------------------------------------------
------------------------------------------------------------
------------------------------------------------------------
------------------------------------------------------------
------------------------------------------------------------
------------------------------------------------------------
------------------------------------------------------------
------------------------------------------------------------
------------------------------------------------------------
------------------------------------------------------------
------------------------------------------------------------
------------------------------------------------------------
------------------------------------------------------------
------------------------------------------------------------
------------------------------------------------------------
------------------------------------------------------------
------------------------------------------------------------
------------------------------------------------------------
------------------------------------------------------------
------------------------------------------------------------
------------------------------------------------------------
------------------------------------------------------------
------------------------------------------------------------
------------------------------------------------------------
------------------------------------------------------------
------------------------------------------------------------
------------------------------------------------------------
------------------------------------------------------------
------------------------------------------------------------
------------------------------------------------------------
------------------------------------------------------------
------------------------------------------------------------
------------------------------------------------------------
------------------------------------------------------------
------------------------------------------------------------
------------------------------------------------------------
------------------------------------------------------------
------------------------------------------------------------
------------------------------------------------------------
------------------------------------------------------------
------------------------------------------------------------
------------------------------------------------------------
--------------------------------------------
>C_TR31601|c1_g1_i1
------------------------------------------------------------
------------------------------------------------------------
------------------------------------------------------------
------------------------------------------------------------
------------------------------------------------------------
------------------------------------------------------------
------------------------------------------------------------
------------------------------------------------------------
------------------------------------------------------------
------------------------------------------------------------
------------------------------------------------------------
------------------------------------------------------------
------------------------------------------------------------
------------------------------------------------------------
------------------------------------------------------------
------------------------------------------------------------
------------------------------------------------------------
------------------------------------------------------------
------------------------------------------------------------
------------------------------------------------------------
------------------------------------------------------------
------------------------------------------------------------
------------------------------------------------------------
------------------------------------------------------------
------------------------------------------------------------
------------------------------------------------------------
------------------------------------------------------------
------------------------------------------------------------
------------------------------------------------------------
------------------------------------------------------------
------------------------------------------------------------
------------------------------------------------------------
------------------------------------------------------------
------------------------------------------------------------
------------------------------------------------------------
------------------------------------------------------------
------------------------------------------------------------
------------------------------------------------------------
------------------------------------------------------------
------------------------------------------------------------
------------------------------------------------------------
------------------------------------------------------------
------------------------------------------------------------
------------------------------------------------------------
------------------------------------------------------------
------------------------------------------------------------
------------------------------------------------------------
------------------------------------------------------------
------------------------------------------------------------
------------------------------------------------------------
------------------------------------------------------------
------------------------------------------------------------
------------------------------------------------------------
------------------------------------------------------------
------------------------------------------------------------
------------------------------------------------------------
------------------------------------------------------------
------------------------------------------------------------
------------------------------------------------------------
------------------------------------------------------------
------------------------------------------------------------
------------------------------------------------------------
------------------------------------------------------------
------------------------------------------------------------
------------------------------------------------------------
------------------------------------------------------------
------------------------------------------------------------
------------------------------------------------------------
------------------------------------------------------------
------------------------------------------------------------
------------------------------------------------------------
------------------------------------------------------------
------------------------------------------------------------
------------------------------------------------------------
------------------------------------------------------------
------------------------------------------------------------
------------------------------------------------------------
------------------------------------------------------------
------------------------------------------------------------
------------------------------------------------------------
------------------------------------------------------------
------------------------------------------------------------
------------------------------------------------------------
------------------------------------------------------------
------------------------------------------------------------
------------------------------------------------------------
------------------------------------------------------------
------------------------------------------------------------
------------------------------------------------------------
------------------------------------------------------------
------------------------------------------------------------
------------------------------------------------------------
------------------------------------------------------------
------------------------------------------------------------
------------------------------------------------------------
------------------------------------------------------------
------------------------------------------------------------
------------------------------------------------------------
------------------------------------------------------------
------------------------------------------------------------
------------------------------------------------------------
------------------------------------------------------------
------------------------------------------------------------
------------------------------------------------------------
------------------------------------------------------------
------------------------------------------------------------
------------------------------------------------------------
------------------------------------------------------------
------------------------------------------------------------
------------------------------------------------------------
------------------------------------------------------------
------------------------------------------------------------
------------------------------------------------------------
------------------------------------------------------------
------------------------------------------------------------
------------------------------------------------------------
------------------------------------------------------------
------------------------------------------------------------
------------------------------------------------------------
------------------------------------------------------------
------------------------------------------------------------
------------------------------------------------------------
------------------------------------------------------------
------------------------------------------------------------
------------------------------------------------------------
------------------------------------------------------------
------------------------------------------------------------
------------------------------------------------------------
------------------------------------------------------------
------------------------------------------------------------
-------------------------------------CCTCTATTATACTTGAAGACGCC
TCACTGGGAAGCTAAAAAGGGATTAGCATTAGCCTTTTAAGCTAAAGATTGGTGACCCCC
AACCACCTCCAGTGACATGCCACAGCTAAACCCAGCCCCATGATTCGCAATTCTCCTATT
CTCTTGACTAGTATTCCTAGCAATTGTTCCAAATAAAGTTCTTAACCACACCTTTACAAA
TGAGCTAACAACCCCCACCTCACAAGAACTAAAATCAGACACCTGAAACTGACCATGGCA
CTAAACCTATTTGACCAATTTATGAGCCCCACATTCCTAGGCATCCCTCTAATTGCTATT
GCACTTACGCTCCCATGAATTCTCGTACCATCCCCCTCTAAGCGATGACAAAACAACCGA
CTAATTACCCTCCAAAATTGATTTGTTAAATCCTTTACACATCAACTATTAACTCCCCTA
AACCCGGGGGGCCACAAATGAGCCCTAATCCTAACATCCTTAATAATCTTTATCCTCTCC
CTTAATATACTGGGCCTTCTGCCATACACCTTTACACCAACGACCCAACTATCTTTAAAC
ATGGGACTTGCCGTCCCACTCTGATTGGCCACAGTTATTATTGGATTGCGTAATCAGCCC
ACAGCAGCCCTCGGTCACCTTCTTCCAGAAGGGACTCCCGTCCCACTTATCCCTGTCCTA
ATCATTATTGAAACCATTAGCTTATTCATCCGACCCCTTGCACTAGGAGTACGGCTTACA
GCAAATCTAACCGCTGGCCACCTCCTAATTCAACTTATTTCAACCGCTACATTTGTTCTC
TTACCAATAATAACAACAGTAGCATTCTTCACTGCAATTCTCCTAGTTCTCCTCACTTTA
CTAGAAGTAGCAGTCGCCATAATTCAAGCATATGTATTTGTACTCTTACTAAGCCTATAT
TTACAAGAAAACGTCTAATGGCCCACCAAGCACACGCATACCACATGGTAGACCCAAGCC
CATGACCCCTAACAGGTGCAGTAGCTGCTCTCTTAATAACATCAGGTCTTGCAATCTGAT
TTCATTTCCACTCAACAACCCTTATATCACTAGGCCTAATCTTATTGCTCTTAACCATAT
ACCAATGATGACGGGACATTATCCGAGAAGGAACATTTCAAGGACACCACACGCCCCCCG
TTCAAAAAGGCTTGCGATATGGAATAATTTTATTTATTACATCTGAAGTCTTCTTCTTTC
TAGGGTTTTTCTGAGCCTTTTATCACTCCAGCTTAGCACCTACTCCAGAGCTAGGCGGAT
GCTGACCCCCAACAGGAATTGTACCCCTAGACCCATTTGAAGTTCCACTCCTCAACACAG
CCGTACTTCTAGCCTCAGGTGTAACAGTTACATGAGCCCACCATAGTCTTATGGAAGGAG
AACGCAAACAAGCCATTCAATCCCTCACTCTAACAATCCTACTAGGCTTTTATTTTACTG
CCCTTCAAGCTATAGAGTATTATGAAGCCCCCTTCACAATTGCCGACGGAGTCTACGGGT
CAACATTCTTCGTAGCCACAGGCTTCCACGGTCTCCATGTAATCATTGGTTCAACTTTCC
TAGCTGTCTGCCTCCTCCGACAAGTCCAATACCATTTTACATCAGGCCACCACTTTGGAT
TTGAAGCAGCTGCTTGATATTGACACTTCGTAGACGTTGTTTGACTATTCCTATACGTCT
CCATCTACTGATGAGGCTCATAAAAAAAAAAAAA--------------------------
------------------------------------------------------------
------------------------------------------------------------
------------------------------------------------------------
------------------------------------------------------------
------------------------------------------------------------
------------------------------------------------------------
------------------------------------------------------------
------------------------------------------------------------
------------------------------------------------------------
------------------------------------------------------------
------------------------------------------------------------
------------------------------------------------------------
------------------------------------------------------------
------------------------------------------------------------
------------------------------------------------------------
------------------------------------------------------------
------------------------------------------------------------
------------------------------------------------------------
------------------------------------------------------------
------------------------------------------------------------
------------------------------------------------------------
------------------------------------------------------------
------------------------------------------------------------
------------------------------------------------------------
------------------------------------------------------------
------------------------------------------------------------
------------------------------------------------------------
------------------------------------------------------------
------------------------------------------------------------
------------------------------------------------------------
------------------------------------------------------------
------------------------------------------------------------
------------------------------------------------------------
------------------------------------------------------------
------------------------------------------------------------
------------------------------------------------------------
------------------------------------------------------------
------------------------------------------------------------
------------------------------------------------------------
------------------------------------------------------------
------------------------------------------------------------
------------------------------------------------------------
------------------------------------------------------------
------------------------------------------------------------
------------------------------------------------------------
------------------------------------------------------------
------------------------------------------------------------
------------------------------------------------------------
------------------------------------------------------------
------------------------------------------------------------
------------------------------------------------------------
------------------------------------------------------------
------------------------------------------------------------
------------------------------------------------------------
------------------------------------------------------------
------------------------------------------------------------
------------------------------------------------------------
------------------------------------------------------------
------------------------------------------------------------
------------------------------------------------------------
------------------------------------------------------------
------------------------------------------------------------
------------------------------------------------------------
------------------------------------------------------------
------------------------------------------------------------
------------------------------------------------------------
------------------------------------------------------------
------------------------------------------------------------
------------------------------------------------------------
------------------------------------------------------------
------------------------------------------------------------
------------------------------------------------------------
------------------------------------------------------------
------------------------------------------------------------
------------------------------------------------------------
------------------------------------------------------------
------------------------------------------------------------
------------------------------------------------------------
------------------------------------------------------------
------------------------------------------------------------
------------------------------------------------------------
------------------------------------------------------------
------------------------------------------------------------
------------------------------------------------------------
------------------------------------------------------------
------------------------------------------------------------
------------------------------------------------------------
------------------------------------------------------------
------------------------------------------------------------
------------------------------------------------------------
------------------------------------------------------------
------------------------------------------------------------
------------------------------------------------------------
------------------------------------------------------------
------------------------------------------------------------
------------------------------------------------------------
------------------------------------------------------------
------------------------------------------------------------
------------------------------------------------------------
------------------------------------------------------------
------------------------------------------------------------
------------------------------------------------------------
------------------------------------------------------------
------------------------------------------------------------
------------------------------------------------------------
------------------------------------------------------------
------------------------------------------------------------
------------------------------------------------------------
------------------------------------------------------------
------------------------------------------------------------
------------------------------------------------------------
------------------------------------------------------------
------------------------------------------------------------
------------------------------------------------------------
------------------------------------------------------------
--------------------------------------------
>C_TR31601|c2_g1_i1
------------------------------------------------------------
------------------------------------------------------------
------------------------------------------------------------
------------------------------------------------------------
------------------------------------------------------------
------------------------------------------------------------
------------------------------------------------------------
------------------------------------------------------------
------------------------------------------------------------
------------------------------------------------------------
------------------------------------------------------------
------------------------------------------------------------
------------------------------------------------------------
------------------------------------------------------------
------------------------------------------------------------
------------------------------------------------------------
------------------------------------------------------------
------------------------------------------------------------
------------------------------------------------------------
------------------------------------------------------------
------------------------------------------------------------
------------------------------------------------------------
------------------------------------------------------------
------------------------------------------------------------
------------------------------------------------------------
------------------------------------------------------------
------------------------------------------------------------
------------------------------------------------------------
------------------------------------------------------------
------------------------------------------------------------
------------------------------------------------------------
------------------------------------------------------------
------------------------------------------------------------
------------------------------------------------------------
------------------------------------------------------------
------------------------------------------------------------
------------------------------------------------------------
------------------------------------------------------------
------------------------------------------------------------
------------------------------------------------------------
------------------------------------------------------------
------------------------------------------------------------
------------------------------------------------------------
------------------------------------------------------------
------------------------------------------------------------
------------------------------------------------------------
------------------------------------------------------------
------------------------------------------------------------
------------------------------------------------------------
------------------------------------------------------------
------------------------------------------------------------
------------------------------------------------------------
------------------------------------------------------------
------------------------------------------------------------
------------------------------------------------------------
------------------------------------------------------------
------------------------------------------------------------
------------------------------------------------------------
------------------------------------------------------------
------------------------------------------------------------
------------------------------------------------------------
------------------------------------------------------------
------------------------------------------------------------
------------------------------------------------------------
------------------------------------------------------------
------------------------------------------------------------
------------------------------------------------------------
------------------------------------------------------------
------------------------------------------------------------
------------------------------------------------------------
------------------------------------------------------------
------------------------------------------------------------
------------------------------------------------------------
------------------------------------------------------------
------------------------------------------------------------
------------------------------------------------------------
------------------------------------------------------------
------------------------------------------------------------
------------------------------------------------------------
------------------------------------------------------------
------------------------------------------------------------
------------------------------------------------------------
------------------------------------------------------------
------------------------------------------------------------
------------------------------------------------------------
------------------------------------------------------------
------------------------------------------------------------
------------------------------------------------------------
------------------------------------------------------------
------------------------------------------------------------
------------------------------------------------------------
------------------------------------------------------------
------------------------------------------------------------
------------------------------------------------------------
------------------------------------------------------------
------------------------------------------------------------
------------------------------------------------------------
------------------------------------------------------------
------------------------------------------------------------
------------------------------------------------------------
------------------------------------------------------------
------------------------------------------------------------
------------------------------------------------------------
------------------------------------------------------------
------------------------------------------------------------
------------------------------------------------------------
------------------------------------------------------------
------------------------------------------------------------
------------------------------------------------------------
------------------------------------------------------------
------------------------------------------------------------
------------------------------------------------------------
------------------------------------------------------------
------------------------------------------------------------
------------------------------------------------------------
------------------------------------------------------------
------------------------------------------------------------
------------------------------------------------------------
------------------------------------------------------------
------------------------------------------------------------
------------------------------------------------------------
------------------------------------------------------------
------------------------------------------------------------
------------------------------------------------------------
------------------------------------------------------------
------------------------------------------------------------
------------------------------------------------------------
------------------------------------------------------------
------------------------------------------------------------
------------------------------------------------------------
------------------------------------------------------------
------------------------------------------------------------
------------------------------------------------------------
------------------------------------------------------------
------------------------------------------------------------
------------------------------------------------------------
------------------------------------------------------------
------------------------------------------------------------
------------------------------------------------------------
------------------------------------------------------------
------------------------------------------------------------
------------------------------------------------------------
------------------------------------------------------------
------------------------------------------------------------
------------------------------------------------------------
------------------------------------------------------------
------------------------------------------------------------
------------------------------------------------------------
------------------------------------------------------------
------------------------------------------------------------
------------------------------------------------------------
------------------------------------------------------------
------------------------------------------------------------
------------------------------------------------------------
------------------------------------------------------------
------------------------------------------------------------
------------------------------------------------------------
------------------------------------------------------------
----------------------------------------------------------CT
CCATCTACTGATGAGGCTCATATCTTTCTAGTATCAACGCTAGTACGAGTGACTTCCAAT
CACCTGGTCTTGGTTAAACCCCAAGGAAAGATAATGAACCTAGTTATAACAATTCTCCTC
ATCACTTCTGCTCTCTCTATAATTCTAGCCATCGTATCCTTCTGATTGCCCCAAATAACC
CCAGATGCAGAAAAATTATCCCCCTACGAATGCGGCTTTGACCCCTTAGGCTCTGCACGC
CTGCCCTTTTCCTTACGCTTTTTTCTAGTCGCTATTCTATTTCTACTATTTGACCTAGAA
ATTGCTTTACTTTTACCATTACCATGAGGAAATCAACTGCCCAACCCAACAGACACCTTC
ATACTAACTGCAACTATCCTCATCCTCCTCACACTTGGACTAGTTTACGAATGAATTCAA
GGAGGCCTAGAATGAGCTGAATAGGGGATTAGTCCAAAACAAGACCTCTGATTTCGGCTC
AGAAAACCGTGGTTTAAATCCACGATCCCCTTATGACACCAGTACACTTCAGCTTTACCT
CAGCATTTATTTTAGGGCTAATAGGCCTAGCCTTCCACCGTACCCATCTATTATCAGCTC
TCCTGTGCCTAGAAGGAATAATACTGTCCCTTTTCATCGCCCTAGCCCTATGAGCCCTAC
AACTAGAATCAACAACCTTCTCTGCAGCCCCAATATTACTTCTGGCATTTTCAGCCTGTG
AAGCTAGCGCTGGGCTAGCCCTCCTAGTTGCAACAGCTCGTACCCATGGAACAGACCGCC
TAAAAGCCTTAAACCTCTTACAATGCTAAAAATCTTAATTCCAACAATCATGCTATTTCC
CACAATTTGGCTCACCCCATCAAAATGGCTATGAACTTTTTCTACCGCTCAAAGCCTCTT
CATCGCCCTAACCAGCCTCCTCTGACTAAAATGAAACTCAGAGACAGGCTGAGCCACCTC
TAATCTTTACATGGGCACTGACCCATTATCCACCCCCCTTCTAGTCCTAACTTGCTGACT
CCTGCCTCTTATAATCCTCGCTAGTCAGAACCACATTGCCCCCGAACCATTAAACCGCCA
ACGAACTTATATTACCCTCCTCACCTCCCTCCAAACCTTCTTAATTTTAGCATTTGGTGC
TACAGAAATCATCATATTTTATGTAATATTTGAAGCAACCCTAATTCCAACCCTTATTAT
TATTACCCGCTGAGGGAATCAATCAGAACGACTAAACGCAGGCACCTACTTCTTATTTTA
TACATTAGCAGGGTCCCTGCCCTTACTGGTTGCCCTCCTGCTCCTTCACCACGATACAGG
AACTTTATCCATATTAATTATTCAATACTCCCAACCCCTTTCACTCCACTCCTGAAGCGA
CAAAATCTGATGAGCAGGTTGTCTAATTGCCTTCCTAGTAAAAATACCTCTTTACGGAGT
GCACCTCTGACTACCAAAAGCCCATGTAGAAGCACCAGTAGCAGGCTCAATAGTTCTAGC
TGCAATTTTACTAAAACTTGGGGGATACGGGATAATACGAATAATAGTTATACTAGACCC
CCTATCCAAAGACATAGCATACCCCTTTATTATTCTTGCTCTCTGGGGTATCATCATGAC
AGGCTCCATTTGCCTTCGACAAACAGATTTAAAATCCCTTATCGCTTACTCATCAGTTAG
TCACATAGGTCTCGTGGCAGGAGGAATTATAATTCAAACCCCATGAGGGTTTACTGGAGC
AATTATCCTCATAATCGCCCATGGACTAGTATCCTCAGCCTTATTCTGCTTAGCCAACAC
AACATATGAACGTACACATAGCCGTACTATACTACTTGCCCGAGGCCTACAAATAATTTT
TCCACTCACCACTACCTGGTGATTTATTGCTAACTTAGCAAATCTTGCCCTCCCTCCCCT
GCCAAACCTGATAGGAGAAGTAATTATTATCACAGCAATATTTAACTGATCCCCCCTGAC
CCTAGCCCTAACCGGAACAGGCACACTAATTACAGCAGCCTACTCCCTTTACCTCTTCTT
AATAACACAACGAGGCCCCCTCCCAACTCACATCATAAATCTCCAACCCTTCCACACTCG
AGAGCACCTCCTAATAACCCTTCACCTCCTCCCAATTGTTCTACTAATTACAAAACCAGA
ACTAATATGAGGGTGATGGTACTGTAGATATAGTTTGAATCAAAACATTAGATTGTGGTT
CTAGAAATAGAGGTTAAAATCCCCTTATCCACCGAGAGAGGCCAGAAGCAATAAGGACTG
CTAATCCCTATCCCCATGGTTAAACTCCATGGCTCACTCGAGCTTCTAAAGGATAACAGC
TCATCCATTGGTCTTAGGAACCAAAAACTCTTGGTGCAAATCCAAGTAGCAGCTATGACA
AATTTAGTAATATCTTCCACCCTCATACTAATACTAGTTACCCTGATGTTCCCACTATTT
ATAGCCCTACAACCAAAACCCCTAAGCCCCAATTGAGCCTCATCACACGTCAAAACAGCC
GTGGCCACTGCATTCTTCATTAGCCTAATTCCCCTTATAATTTATCTTAACCAAGGAACA
GAAAGCATAATTACTAATATTCACTGAATAAACATCATAACCTTCGACATTAATATTAGT
TTTAAATTTGACCACTACTCAATCATCTTTACACCAATTGCCCTATACGTTACATGATCC
ATTTTAGAGTTTGCATTATGGTACATACACGCCGACCCAAACATCAACCGATTCTTTAAG
TACCTACTTCTTTTCCTAGTAGCTATAATTATTCTAGTCACTGCCAACAATCTCTTCCAA
CTATTCATTGGCTGAGAGGGAGTAGGCATTATGTCCTTTCTACTAATTGGCTGATGACAC
GGACGAGCTGATGCTAATACTGCAGCCCTCCAAGCCGTCCTATATAACCGAGTTGGTGAT
ATTGGACTAATCCTGGCCACAGCTTGAATTGCAGTCAACCTAAACTCATGAGAACTCACC
CAAATTTTCCTATCCTCCAAACACTTTGACATAACCTTACCCCTAGTCGGACTAATCATC
GCAGCTACAGGTAAATCAGCCCAATTTGGCCTCCACCCATGACTTCCCTCAGCAATAGAA
GGTCCAACTCCAGTCTCTGCCCTACTACATTCAAGTACTATAGTCGTCGCCGGAATCTTT
CTCCTAATCCGACTCCACCCCCTAATAGAGAATAACCAACTAGCCCTCACAACCTGTCTA
TGTTTAGGCGCTCTGACCACCTTCTTTACAGCTGCCTGTGCCCTAACCCAAAATGATATC
AAAAAGATTGTAGCTTTCTCAACATCCAGCCAACTAGGATTAATAATAGTGACAATTGGC
CTAAACCAACCCCAACTAGCCTTCCTACACATCTGTACACATGCATTCTTTAAAGCCATG
CTATTTTTATGCTCCGGCTCCATCATTCACAGCCTCAACGATGAACAAGACATCCGAAAA
ATAGGGGGACTCCACAAACTCTTGCCATTTACCTCAACCTCCCTAACCATCGGTAGCCTA
GCCCTAACCGGTACACCATTCCTAACAGGCTTCTTCTCAAAAGATGCCATCATTGAAGCC
CTGAACACCTCCTACCTCAACGCCTGAGCCCTAGCCCTCACATTAATCGCCACCTCCTTT
ACCGCAATTTATAGCTTCCGAGTCATTTTTTACGTAACGATGGGAACTCCACGATTCCTT
GCCCTCGCACCCATCAACGAAAATAACCCATTAGTAATAAACCCCATCAAACGACTAGCC
TGAGGAAGTATCATTGCAGGCCTAGTAATTACATCAAACTTTCTTCCATCAAAAACCCCC
ATCATAACAATATCCCCAACCTTAAAACTAGCCGCACTAGCAGTTACCATTACAGGACTA
ATTATTGCAATGGCCCTTTCAACCACAACTTCAACACAAATCAAAGTTACCCCAACACTA
ACCCTACACAACTCATCCAACATACTAGGGTATTTTACCTCAATTATTCACCGCCTCGCC
CCAAAATCCAGCTTAACCCTAGGAAAACAAGCCACCAAATTTGATCTACAATGACTAGAA
CTAGCACCAAAAGGAACAGCCAACTCCCAACACATTCTCTCCTCAATATTTGACACTTGA
AATAATAATATCATCAAAATTTACCTAACCATATACCTTTTAACCACCTCCCTAATTGTT
GTTACACTAGTCATACTTTAAACTGCACGAAGAGCCCCACGACTAAGCCCCCGAGTTAGC
TCCAACACCACGAACAAACTCAATAACAACACCCAAGCACACACAACCAACATTCCCCCA
CCATAGGAGTACATCAAGGCAACACCACTTGTGTCACCCCGCAACATAAAAAATTCCTTA
AACTCATCAACAACTACTCAATGCCCACCATATCAGCCCCCTCAAAATCACCACACAGCC
ACCCCAACCCCTAATGAATAAACTAACACATACCCCTTCACTGTACGAACACCTCAAGTC
TCCGGAAAAGGATCAGCCGCTAGTGCGGCTGAATAAGCAAAGACCACCAACATTCCCCCC
AAATAAATCAAAAACAACAATAAAGATAACAACGAACCTCCATGGCCTACTAATACCCCA
CACCCAACGCCCGCCGCAACAACTAACCCCAAAGCAGCAAAATATGGAGCAGGATTAGAA
GCAACACCCACCAGGCCCACAACTAGACTCAATAAAAATAAATTAAGAATATATACCATA
ATTCCCGCCCGGACTCTAACCGAGACTAATGGCTTGAAAACCCACCGTTGTCCTTCAACT
ACGAGAACTAATGATCACCCGAAAAACCCACCCCCTATTTAAAATTATTAACGACGCCCT
AATTGATCTCCCCGCCCCCTCTAACATCTCCGCATGATGAAACTTCGGCTCACTTCTCCT
ACTATGCCTGGTAACCCAAATTCTAACAGGACTATTCTTAGCAATACACTACACATCTGA
TATCTCAACTGCATTTTCATCCGTAGTCCACATTTGCCGAGATGTAAACTATGGCTGAGT
AATCCGAAACATCCACGCCAACGGGGCCTCATTCTTTTTCATTTGCATTTATATGCACAT
CGGACGGGGCCTATATTACGGCTCATACGTATATAAAGAAACCTGAAACATTGGTGTGGT
CCTCTTCCTGTTAGTAATAATAACTGCCTTCGTTGGTTACGTCCTTCCCTGAGGCCAAAT
ATCATTTTGAGGCGCAACAGTCATCACTAACTTACTATCCGCCGTCCCCTACATCGGAGA
TAGCCTAGTACAATGAATTTGGGGCGGATTTTCTGTAGACAACGCAACACTAACCCGATT
CTTCGCATTCCATTTCTTATTACCATTCGCCGTTGTTGCAGCAACAATCCTACACGCCCT
CTTCCTCCACGAAACAGGGTCCAATAACCCAATTGGCCTTAACTCGGATGCAGACAAAAT
CTCATTCCACCCATACTTCTCATACAAAGACCTCCTAGGATTCATTATTTTACTTATACT
CCTAGCCTCTTTAGCTTTATTTTCACCAAACCTTTTAGGTGACCCAGAAAATTTCACCCC
TGCCAACCCACTAGTTACTCCCCCACACATTAAACCAGAATGATACTTCTTATTTGCCTA
CGCCATTCTACGATCAATTCCCAACAAATTGGGAGGGGTTCTAGCACTATTATTCTCAAT
CCTAGTGCTAATAGTAGTCCCCCTACTCCATACATCTAAACATCAAGCACTGACATTCCG
ACCAATCTCTCAAGTCTTATTCTGACTCTTAGTAGCAGATGTTATAATCTTGACATGAAT
CGGAGGTATGCCTGTCGAACACCCCTTTATTATTATTGGACAAATTGCCTCCACTCTCTA
CTTCGCACTATTCCTTATCTTAAACCCATTAGCAGGTTGACTAGAAAATAAGTTAATGAA
CTAACTAAAAAAAAA---------------------------------------------
------------------------------------------------------------
------------------------------------------------------------
------------------------------------------------------------
------------------------------------------------------------
------------------------------------------------------------
------------------------------------------------------------
------------------------------------------------------------
------------------------------------------------------------
------------------------------------------------------------
------------------------------------------------------------
------------------------------------------------------------
------------------------------------------------------------
------------------------------------------------------------
------------------------------------------------------------
------------------------------------------------------------
------------------------------------------------------------
--------------------------------------------
